# Supplementary material for: CDK4/6 inhibition uncovers subtype-specific vulnerabilities and immune-related responses in esophageal squamous cell carcinoma
Source: Cell Death Dis. 2026 May 29;17(1):666. doi: 10.1038/s41419-026-08892-x (PMC13424112; doi:10.1038/s41419-026-08892-x)
Supplement: Supplementary file 2 — Supplemental Table 3 [file 41419_2026_8892_MOESM2_ESM.xlsx]

## Sheet: RNAseq_reads
gene_ensembl	KYSE_30_DMSO_1	KYSE_30_DMSO_2	KYSE_30_PD_1	KYSE_30_PD_2	KYSE_70_DMSO_1	KYSE_70_DMSO_2	KYSE_70_PD_1	KYSE_70_PD_2	KYSE_140_DMSO_1	KYSE_140_DMSO_2	KYSE_140_PD_1	KYSE_140_PD_2	KYSE_150_DMSO_1	KYSE_150_DMSO_2	KYSE_150_PD_1	KYSE_150_PD_2	KYSE_180_DMSO_1	KYSE_180_DMSO_2	KYSE_180_PD_1	KYSE_180_PD_2	KYSE_270_DMSO_1	KYSE_270_DMSO_2	KYSE_270_PD_1	KYSE_270_PD_2	KYSE_410_DMSO_1	KYSE_410_DMSO_2	KYSE_410_PD_1	KYSE_410_PD_2	KYSE_450_DMSO_1	KYSE_450_DMSO_2	KYSE_450_PD_1	KYSE_450_PD_2	KYSE_510_DMSO_1	KYSE_510_DMSO_2	KYSE_510_PD_1	KYSE_510_PD_2	KYSE_520_DMSO_1	KYSE_520_DMSO_2	KYSE_520_PD_1	KYSE_520_PD_2	COLO680N_DMSO_1	COLO680N_DMSO_2	COLO680N_PD_1	COLO680N_PD_2	TE1_DMSO_1	TE1_DMSO_2	TE1_PD_1	TE1_PD_2	TE4_DMSO_1
ENSG00000000003	198	526	490	812	482	267	142	367	469	1244	460	1702	329	467	709	784	758	1161	1304	718	1237	902	797	816	557	857	703	1559	309	413	202	654	931	547	1302	948	568	858	498	1113	1672	1568	2094	2443	1147	839	1266	894	669
ENSG00000000419	931	669	296	451	527	1140	699	1027	202	389	206	410	1096	1490	1093	1188	644	940	623	802	968	996	783	698	846	1383	512	1077	769	1210	734	977	907	857	619	715	1268	1610	968	1411	709	693	600	675	1443	1210	1608	1308	324
ENSG00000000457	446	718	613	746	775	435	438	289	251	452	214	334	342	526	331	367	391	532	287	559	344	419	184	273	294	410	218	307	331	373	308	435	556	819	406	582	405	337	364	332	561	474	316	431	476	613	525	733	687
ENSG00000000460	708	1186	410	613	1140	749	256	415	442	562	323	508	723	989	368	375	810	1008	290	798	531	675	199	281	490	716	154	289	559	742	316	505	729	1280	352	415	711	690	271	384	1051	867	471	456	1060	1097	623	909	517
ENSG00000000938	2	1	0	0	1	2	1	2	2	2	2	5	0	0	0	1	0	0	3	2	0	0	2	3	5	3	9	38	0	0	2	2	2	4	3	6	1	2	20	2	0	0	2	0	0	0	5	4	0
ENSG00000000971	2	2	263	229	30	2	2	4	52	136	342	957	5	3	126	138	0	3	23	51	25	44	20	64	1121	1512	2676	3874	110	106	479	1105	609	85	3224	1396	262	305	432	435	11	16	20	53	14	20	104	82	2933
ENSG00000001036	5	1639	904	1067	1526	3	4	2	746	722	1209	906	1733	1613	1746	1551	767	1029	1327	1246	1340	1087	1337	1236	1496	1892	1263	1671	1470	1433	1691	1438	3130	2890	2790	2425	1672	1821	1238	2203	2408	2623	2695	2916	1378	1216	1105	951	1592
ENSG00000001084	14104	1227	1064	1038	1015	14644	13865	10988	1471	3693	2378	3383	1869	2271	1973	1806	13082	15158	13497	12517	1377	1557	960	1067	1217	1442	1149	1602	1789	1904	3379	2535	4955	5784	5085	9478	2500	1604	4127	1895	1506	1287	1132	1271	1226	1210	1587	1743	2208
ENSG00000001167	741	826	821	756	749	767	474	852	588	760	756	647	513	479	424	434	858	941	624	663	804	771	896	766	898	1016	1202	1317	671	893	689	688	838	818	665	599	854	782	476	595	851	949	831	742	1418	1391	1014	1197	895
ENSG00000001460	229	155	199	192	183	205	346	290	604	600	798	694	132	139	208	185	189	215	273	279	134	182	149	208	283	178	378	331	223	147	280	277	234	194	186	295	503	362	278	589	231	248	336	305	364	363	342	451	312
ENSG00000001461	811	645	1375	1143	808	928	1348	1317	1315	1324	2975	2466	652	685	1558	1353	768	766	1641	1078	697	693	794	886	676	390	2673	1933	812	708	1582	1060	1103	475	1557	1472	2322	2023	2056	4030	733	754	1748	1718	921	839	1166	973	1449
ENSG00000001497	2862	1639	895	874	1423	2907	1783	2298	1689	1113	1074	1014	2192	1764	1076	996	2083	1911	1135	1302	1451	1574	992	1108	1121	1049	662	599	3106	3198	2274	2200	1276	1566	756	732	1034	1042	620	683	1311	1454	836	798	1109	1297	803	874	522
ENSG00000001561	0	249	417	565	228	0	0	1	0	0	0	0	1	1	0	1	0	0	0	0	541	483	419	606	0	0	0	0	68	126	100	151	0	0	0	0	0	0	1	0	252	230	480	547	686	521	652	513	508
ENSG00000001617	425	192	1110	722	544	266	718	803	1082	1546	772	1167	328	375	367	413	556	540	1449	721	465	352	445	528	1133	879	2985	2369	161	95	116	216	3085	1199	3900	2456	233	185	1725	262	127	163	161	317	642	525	921	647	3550
ENSG00000001626	0	0	2	0	1	1	1	2	0	2	1	2	0	0	1	0	0	0	0	0	2	5	2	0	0	0	1	2	3	5	6	5	2	0	19	29	2	2	4	2	0	0	0	0	2	2	3	4	10
ENSG00000001629	1618	3197	2791	3292	2958	1595	2044	2121	1655	2158	2313	2574	3409	3048	4695	4164	2098	2347	2549	3020	1398	1574	1621	1394	2766	2616	4001	3944	1605	1957	2389	2590	1944	1799	1909	1739	1932	1929	2179	2272	1965	1923	1910	1986	2662	2645	2952	3021	1249
ENSG00000001630	1372	2624	1050	1450	2283	1640	850	1573	1872	3926	2132	4359	4594	4850	4713	3972	3038	3244	3931	2464	1744	1594	3078	4428	2792	3332	1279	2065	4416	4942	3585	3952	4031	3062	1702	2950	2137	2586	1403	2181	2434	2084	3122	2677	2201	1711	2695	2410	1205
ENSG00000001631	1001	1387	1042	1212	1384	952	832	834	843	1535	859	1191	1625	2064	1577	1863	1081	1399	981	1607	507	742	311	492	1120	1410	734	1110	1238	1259	1150	1367	874	1247	577	834	1270	1038	1060	918	900	724	691	619	1048	1104	937	1376	697
ENSG00000002016	419	209	168	169	234	398	377	245	243	499	174	338	326	487	346	263	427	485	482	740	320	454	252	316	415	490	215	258	318	370	413	328	360	664	328	477	404	305	265	148	442	397	243	292	233	371	276	433	203
ENSG00000002079	85	133	28	33	93	51	40	34	44	44	28	23	36	39	39	35	23	24	61	195	6	20	12	31	264	158	103	82	59	43	97	69	16	37	11	43	66	39	81	68	64	76	47	19	31	109	67	135	23
ENSG00000002330	1345	884	1144	892	1011	1070	1587	1520	1249	724	1309	873	1226	926	1312	1309	817	743	715	557	794	767	849	713	517	523	613	554	606	498	681	571	460	499	530	474	1835	2013	1660	2040	705	925	1013	1086	599	594	828	538	1581
ENSG00000002549	658	953	801	1115	891	719	556	748	556	643	605	738	883	634	523	601	1017	954	947	1170	706	654	425	545	846	841	410	518	1121	1172	1191	2206	481	511	637	344	785	921	571	902	763	839	693	931	368	378	272	264	454
ENSG00000002586	1236	382	689	715	580	1174	1867	1749	1028	770	982	922	924	815	1167	1233	441	505	554	348	1822	1619	1772	2514	853	627	1444	1144	962	701	1013	933	846	449	964	834	700	696	937	730	623	782	1050	1039	466	449	1041	481	4739
ENSG00000002587	259	464	296	334	413	302	489	1016	144	112	296	163	128	126	121	131	71	24	112	113	23	41	13	38	350	346	77	104	27	15	34	48	104	132	129	88	457	728	425	903	512	391	520	172	38	18	21	24	372
ENSG00000002726	2	0	5	2	3	2	4	6	0	1	7	3	0	0	0	3	0	2	2	2	1	5	3	10	2	3	21	27	4	2	2	5	36	19	29	46	6	11	42	22	51	40	181	237	0	6	8	6	387
ENSG00000002745	12	15	31	29	20	12	11	26	9	43	9	31	1	3	10	3	41	45	37	70	17	11	32	38	29	17	13	15	38	45	103	85	5	18	9	0	7	13	5	6	13	11	3	6	5	12	3	22	14
ENSG00000002746	147	0	4	0	0	40	237	107	50	416	21	164	9	18	60	84	37	86	148	187	119	193	43	159	61	78	112	125	22	11	44	52	26	35	34	148	372	216	369	263	20	9	24	35	451	576	767	983	468
ENSG00000002822	1684	1424	1134	861	1348	1569	1303	1274	2396	1363	1652	1362	1613	1738	1232	1214	1495	1220	847	1377	629	813	521	486	1088	1174	691	541	1096	1026	1237	835	694	1333	469	670	1154	1299	893	1076	979	997	786	667	1375	2114	1423	1967	1367
ENSG00000002834	6682	14447	17576	17255	15492	6151	7832	8796	7630	4871	10526	6556	11838	9428	10240	10062	5018	5329	6357	5133	4450	4283	3350	4671	10770	8771	14927	11034	5270	3790	4381	4836	12925	8549	12592	8774	8624	8457	5562	10048	15303	16108	17205	14539	11425	11114	9725	8576	5522
ENSG00000002919	449	472	349	404	424	579	655	504	283	353	314	375	512	635	503	513	380	379	391	346	444	457	467	396	357	408	422	503	405	512	500	571	414	419	385	352	389	503	384	467	561	585	519	556	466	552	567	564	470
ENSG00000002933	1	0	0	0	1	1	1	1	2	2	0	0	2	1	0	0	2	0	2	0	154	120	235	314	0	0	1	0	1	0	2	1	3	2	14	6	1	0	0	0	0	0	0	0	0	3	2	0	12
ENSG00000003056	2073	2653	2363	2217	2348	3074	2242	2254	2029	2337	2421	2777	3483	3908	4011	4006	2359	2486	2648	1777	3144	2743	3218	2464	2177	3000	2045	2795	2216	2855	2483	2556	2089	2021	2020	1807	2193	2777	2202	3254	3504	3459	3492	3053	3895	3490	3470	3094	1436
ENSG00000003096	1036	29	71	100	33	931	1149	1478	751	1662	538	1472	658	411	974	1067	487	702	482	367	652	442	189	392	195	146	146	236	1057	1170	492	1028	539	314	481	290	389	400	120	132	94	112	96	118	233	193	224	153	191
ENSG00000003137	87	89	133	109	73	90	48	75	491	188	583	273	121	148	201	147	85	81	119	170	430	373	433	527	331	318	298	270	26	24	160	78	59	138	91	111	652	1166	430	864	118	126	115	144	259	290	509	421	241
ENSG00000003147	9	217	697	697	325	3	18	8	29	136	56	167	2	1	0	1	3	10	22	27	156	154	206	308	256	205	1205	1168	276	254	860	568	0	2	2	9	42	56	213	158	51	29	105	138	250	279	555	644	1929
ENSG00000003249	26	200	221	325	364	37	18	29	828	532	763	655	508	445	320	358	406	501	535	408	674	655	508	688	69	35	284	110	433	222	377	608	297	233	177	151	0	2	1	0	108	143	223	192	52	55	115	72	2071
ENSG00000003393	791	758	637	730	747	891	1470	1231	550	953	795	970	569	582	823	773	503	612	608	1011	679	716	658	644	670	664	799	744	582	633	910	786	991	1050	1255	1830	349	414	386	475	919	794	797	874	1877	1981	1878	2184	1443
ENSG00000003400	27	4	68	49	15	20	126	91	88	224	147	408	171	157	389	537	83	134	236	320	128	131	76	138	55	25	291	278	15	15	109	216	593	207	1656	1384	19	16	40	47	125	135	257	394	210	250	465	520	486
ENSG00000003402	25	930	1277	1275	922	21	81	45	395	682	829	565	361	562	848	1052	239	327	556	639	308	392	491	525	447	495	1569	1407	493	412	939	1218	1103	1149	2195	2904	209	291	659	715	888	638	1020	1149	565	690	644	1023	1474
ENSG00000003436	1	2956	3185	4622	2753	2	6	7	14	15	25	9	3	3	11	4	26	51	174	198	0	4	3	0	869	516	1251	1553	23	2	13	15	1312	1042	733	1129	4	5	4	32	2206	2523	3147	3052	79	100	273	249	1677
ENSG00000003509	427	526	320	439	475	428	290	350	246	460	194	411	478	540	546	556	631	770	660	966	483	595	332	508	445	593	326	425	587	685	492	538	517	709	382	542	542	390	375	281	427	359	292	388	881	810	887	965	443
ENSG00000003756	1296	1237	1321	1383	1354	1430	1181	1032	1161	1874	998	1419	1312	2578	1847	2026	1599	1779	1592	2540	854	1077	523	635	1601	2255	1495	1736	1369	1618	1599	1568	1392	2211	2008	2992	1505	1081	1430	911	1315	1049	956	1090	1455	1782	1349	2003	1905
ENSG00000003987	117	87	57	73	88	114	72	51	26	32	34	22	37	72	50	51	45	69	25	126	190	293	89	178	115	168	101	124	39	47	64	45	43	340	67	253	72	64	83	56	46	27	12	16	45	113	32	173	43
ENSG00000003989	181	25	13	19	23	175	68	79	65	134	47	132	3	1	2	0	69	90	52	88	1252	1475	921	643	946	949	277	383	1019	1318	923	646	256	331	63	43	386	449	80	114	125	154	85	133	81	67	111	62	4085
ENSG00000004059	1708	1388	1802	1988	1630	1771	1380	1969	1266	1719	1227	1798	2255	1980	2451	2665	862	1122	1231	983	1219	1063	1300	1573	1326	1418	926	1308	2495	2429	2340	2971	1598	961	955	817	1453	1634	1099	1188	1285	1588	1536	1423	1998	1994	2647	1769	1652
ENSG00000004139	479	377	855	577	517	539	524	490	415	429	527	463	58	139	115	220	420	530	792	602	724	664	656	729	855	992	1161	891	548	555	949	674	858	993	1006	959	670	819	1060	901	891	987	1039	1101	895	832	1014	1116	4783
ENSG00000004142	2262	2567	2035	2017	2407	2341	2336	2023	2265	1680	2065	1803	4237	3234	2932	2967	3711	3104	2949	2145	2589	2348	1945	1839	5579	5564	4531	4852	3284	3111	2623	2652	2293	1957	1813	1807	2747	2822	2223	2369	2559	2999	2534	2062	2141	2169	1914	1568	5235
ENSG00000004399	2680	847	2270	1696	1252	2316	2057	2459	1954	1738	696	1526	577	581	657	677	1488	1279	1387	774	7001	5997	6053	6889	1998	1614	2542	1507	1274	906	820	651	798	688	1767	1322	2046	1721	3730	1449	1035	957	1756	1931	1075	1278	2092	1797	1867
ENSG00000004455	2142	4957	2588	3063	4410	2102	1586	1876	2396	2274	2831	2617	3906	3688	3050	3020	2514	2345	2358	2981	3348	3402	3213	2785	2666	2858	1664	2255	4262	4828	4474	3801	2716	3569	1666	2204	3908	3707	2542	2590	3307	3610	2958	2714	2434	2437	2113	1961	2531
ENSG00000004468	3	2	4	5	2	3	5	4	3	6	1	5	2	2	7	13	124	134	160	197	0	5	0	3	2	2	6	4	2	2	1	6	3	6	2	18	3	2	6	3	0	2	5	7	0	0	0	0	8
ENSG00000004478	4874	5346	2867	2770	4416	4874	2222	3852	5812	4435	4744	5341	6378	4115	3308	3162	8720	6394	3678	3157	6628	6285	6192	4394	7653	6216	3220	3475	9302	10672	5800	5699	3865	4148	1929	1075	3298	3282	1574	1993	3588	4031	2986	1830	3800	3847	2229	2033	4224
ENSG00000004487	2629	2363	1650	1507	2235	2505	2082	2286	4277	3477	3728	3897	3879	2708	2150	2326	3557	3789	3241	2921	5185	5003	3782	3901	4345	3670	3654	3611	3754	3309	2360	2842	4579	4069	2824	2436	3766	2957	3019	2202	4174	5115	3470	4435	9287	9396	11244	9011	2318
ENSG00000004534	1466	1042	943	851	1031	1551	1562	1183	1283	1384	1021	1157	1820	2267	2212	2273	1226	1193	956	1573	937	1169	705	879	1453	1538	1574	1942	1625	1776	1489	1234	1330	2033	1489	2003	1206	1146	1146	865	1164	1134	831	900	895	1042	932	1156	2076
ENSG00000004660	1205	443	269	302	524	1117	1001	1132	587	515	195	275	457	760	272	250	720	656	271	301	755	678	162	389	247	163	61	57	761	836	389	514	1111	1623	412	573	819	519	496	219	347	292	145	163	108	116	159	128	227
ENSG00000004700	1163	1230	686	848	1098	1378	697	1404	961	1540	1000	1567	1447	1267	1237	1226	1025	1475	1284	1104	2139	1988	1782	1939	1101	1224	855	1307	1413	1693	1162	1647	1413	1149	979	681	1826	2318	1125	2060	1288	1308	1051	1124	1194	1055	1076	951	370
ENSG00000004766	265	528	452	627	535	306	292	221	203	402	283	363	628	746	893	917	374	543	366	841	341	355	270	298	468	583	500	673	493	636	612	709	441	419	409	559	445	478	606	695	491	465	419	409	931	896	872	979	347
ENSG00000004776	13	17	16	17	14	13	19	14	15	32	21	25	16	25	14	14	7	9	13	21	5	0	2	4	23	21	16	29	13	8	13	16	20	30	7	18	18	13	13	15	9	15	4	4	133	169	237	157	16
ENSG00000004777	360	367	80	164	436	331	54	136	338	891	130	367	491	972	304	361	161	262	55	217	108	128	38	197	436	605	48	161	180	191	85	118	175	421	171	117	378	215	75	66	148	224	54	89	215	266	324	429	71
ENSG00000004779	850	1167	416	697	995	960	380	776	390	641	331	769	939	1307	644	706	967	1073	905	673	726	786	542	513	701	1060	291	683	768	994	424	771	794	762	607	599	593	721	352	715	536	584	471	447	604	563	535	421	921
ENSG00000004799	0	30	27	28	39	0	2	1	0	0	0	0	0	1	0	0	0	0	0	0	31	14	26	52	0	0	2	0	4	1	13	23	0	0	0	3	2	0	4	1	13	13	18	14	11	16	57	58	938
ENSG00000004838	14	11	15	21	15	16	12	15	31	51	19	33	44	61	20	29	12	23	13	30	378	229	180	375	23	25	16	28	6	11	11	9	10	7	3	3	38	17	31	10	11	17	14	12	55	61	67	54	17
ENSG00000004846	12	1	5	2	1	16	61	49	3	19	4	28	0	0	2	4	3	12	12	8	0	2	0	2	1	2	2	0	12	4	4	12	69	42	82	173	1	2	2	1	0	0	0	2	3	3	8	2	22
ENSG00000004848	103	3	7	3	6	90	77	60	6	3	3	2	6	12	4	4	4	11	0	8	46	52	57	49	5	12	17	4	17	8	25	9	13	21	6	12	3	2	5	4	9	3	11	14	3	12	2	4	34
ENSG00000004864	1142	2238	1134	1252	2213	1267	709	938	1337	1135	1359	1505	1368	1124	740	672	2143	2350	1215	1371	1061	954	668	638	2067	2187	1580	1976	1798	1870	943	1079	1015	1204	680	996	994	999	542	856	1057	1017	1027	837	1737	1626	1272	1471	759
ENSG00000004866	367	596	471	594	502	405	298	320	563	422	628	447	531	720	577	522	553	495	474	495	358	426	307	365	427	621	421	458	587	584	628	575	504	640	354	440	404	503	386	534	450	346	428	344	608	762	514	836	390
ENSG00000004897	2774	2870	1426	1875	2287	2993	2248	2807	1430	2070	1596	2063	2179	2192	1850	1898	3317	4191	3171	3368	2614	2494	1640	1641	1861	2015	1103	1616	2157	2774	1966	2491	2879	2580	2136	2340	3669	3372	2191	3800	4826	4586	4726	4906	3866	3023	2855	3166	1801
ENSG00000004948	3	6	74	122	25	2	2	5	3	2	2	3	2	4	8	9	2	0	0	0	2	4	3	3	3	4	5	8	1	0	4	5	8	4	11	15	4	1	4	0	2	3	5	16	6	4	11	16	3
ENSG00000004961	983	509	317	380	371	1218	1180	1331	405	290	535	401	741	651	730	746	582	548	406	406	609	551	577	426	408	489	377	500	636	732	538	677	559	530	845	661	378	504	277	761	443	534	499	444	459	394	356	300	388
ENSG00000004975	2214	952	1165	1114	1163	2393	2314	1876	2106	2375	1354	2002	1651	1853	2464	2803	2008	1956	1794	1526	1808	1516	1861	1830	1203	1061	960	912	2076	1983	1597	1857	1496	1354	1027	1098	1903	1339	1752	987	1515	1635	1362	1377	1103	923	1233	1195	1178
ENSG00000005001	7	975	1880	1790	1232	5	53	19	318	438	898	594	513	829	1575	2341	112	233	1296	738	157	170	1287	1074	1323	1231	2726	2938	246	316	727	627	788	468	2656	3004	15	42	310	190	1519	1484	2462	2603	2162	1764	3011	3275	1188
ENSG00000005007	3500	5340	5726	4608	5147	3416	3052	2770	6689	6175	6462	5806	4340	4039	2718	2836	6428	5496	4513	3853	3534	3385	3645	2824	4602	4048	3932	2757	5004	4386	5137	3843	2703	3419	3523	2711	5536	5832	5053	6218	3495	3986	3461	2780	5153	5050	4589	4525	4492
ENSG00000005020	509	1237	1175	1652	1068	610	486	572	715	2115	980	1997	1289	1403	2853	2875	458	608	1008	865	817	580	693	809	1315	1519	1625	2680	503	470	596	783	1599	795	1909	1787	857	956	868	1702	1615	1326	2120	2064	1943	1628	2550	2203	783
ENSG00000005022	9329	7672	4181	5444	7168	9264	5193	8550	4796	5767	3834	5370	10326	8980	4551	4700	6909	6934	4091	3138	12322	9808	8619	8951	5930	5860	2404	3578	7632	7347	3592	4977	8341	5769	4143	3160	6984	8525	4003	5942	7231	8175	5280	4833	7076	6422	5240	4005	3585
ENSG00000005059	393	212	75	168	200	400	66	202	144	236	100	218	333	403	220	220	246	394	261	202	183	179	72	127	168	208	41	76	88	124	49	141	320	223	145	120	211	265	42	100	185	169	104	88	329	278	313	274	154
ENSG00000005073	70	32	68	54	28	76	123	94	305	396	216	325	57	61	86	53	133	157	213	234	399	316	533	334	129	155	111	104	245	262	384	272	82	92	90	111	86	99	90	51	280	313	209	274	318	262	318	257	34
ENSG00000005075	651	730	729	649	807	642	615	568	1035	585	745	695	747	657	567	576	665	522	452	413	280	304	252	238	777	808	666	646	945	865	865	814	358	306	213	213	630	692	559	618	345	378	315	286	497	509	600	475	368
ENSG00000005100	2761	1816	1067	978	1396	2774	1699	1914	1689	1248	1510	1266	2259	1902	1512	1391	3230	2952	2138	1831	2321	2506	1963	1691	1559	1391	756	747	2533	2906	2612	2142	1717	2264	1011	846	2044	2069	1584	1514	2248	2540	1420	1249	1946	1684	1128	1233	867
ENSG00000005102	154	44	24	16	82	174	62	173	93	196	119	237	0	0	1	2	9	25	21	2	5	0	3	0	2	0	1	0	13	9	8	15	7	2	18	12	7	1	4	4	16	20	14	13	23	19	9	10	18
ENSG00000005108	3	1	124	104	11	1	8	2	2	5	3	5	0	0	4	3	0	0	8	17	0	0	7	0	18	33	383	431	2	0	1	3	7	9	3	26	4	3	21	4	0	0	0	0	2	0	0	4	272
ENSG00000005156	1861	1255	770	812	1222	1855	1305	1338	1520	1498	968	1283	1809	1719	897	881	2355	2151	1513	1474	1591	1675	1473	1449	1646	1504	856	722	2002	2189	1520	1484	1895	2090	872	1101	1389	1053	886	614	1659	1605	939	964	1952	1982	1785	2059	1134
ENSG00000005175	885	999	447	576	785	1018	786	777	1045	1037	876	993	887	897	632	661	881	1111	549	708	1033	1084	565	841	1295	1549	962	1208	995	1271	616	825	975	1269	720	914	965	852	591	746	1255	1221	934	978	1412	1323	1038	1161	815
ENSG00000005187	106	105	81	100	107	107	75	75	76	165	70	181	163	173	292	285	185	212	159	182	117	123	73	85	87	135	100	157	101	112	123	179	124	100	122	105	91	92	59	59	153	121	98	133	136	84	130	102	112
ENSG00000005189	257	204	61	89	230	215	49	164	124	198	88	135	415	479	272	273	199	270	124	268	111	128	30	131	164	200	26	87	133	127	68	101	123	247	55	88	223	160	64	88	157	155	98	92	242	283	226	270	170
ENSG00000005194	1118	1441	840	840	1230	1192	955	1076	1015	869	1160	1026	1684	1535	1233	1159	1638	1566	1165	1054	1084	1160	831	647	953	985	1002	1114	1949	2130	1851	1785	785	909	772	746	1807	2156	1442	2497	1078	1204	1215	1105	824	742	673	608	1312
ENSG00000005206	2362	1258	1848	1856	1679	2307	1455	1800	1740	3124	1408	2923	825	1676	1338	1500	1141	1189	1482	2092	862	890	529	862	1157	1598	1434	1513	1226	1429	1406	1465	766	1557	1259	1625	982	632	1062	519	858	821	707	902	978	1306	1422	1878	2041
ENSG00000005238	132	246	592	584	272	162	633	432	558	495	1709	789	158	95	480	476	26	32	177	141	55	85	61	85	136	85	1256	843	65	32	305	139	98	49	285	295	224	274	702	1162	377	342	823	649	214	180	265	231	378
ENSG00000005243	10	2	9	4	2	8	78	18	441	437	686	510	2	3	2	2	64	61	249	198	159	208	230	279	21	31	55	63	7	5	32	27	0	0	0	0	286	238	587	360	138	134	238	427	89	89	151	120	77
ENSG00000005249	86	16	11	11	10	143	36	137	19	50	7	17	2	0	0	1	14	16	11	6	152	125	91	145	35	54	6	29	17	43	20	49	164	47	55	88	155	145	59	55	30	26	31	27	353	235	376	247	235
ENSG00000005302	452	242	265	320	251	544	300	503	303	399	239	448	421	559	463	498	311	376	305	452	569	620	335	532	351	486	359	663	325	374	296	441	343	461	376	361	249	262	184	221	276	282	223	231	255	240	243	205	260
ENSG00000005339	3788	5557	7230	5072	5906	3546	6659	2601	7355	4861	5586	4225	3436	3342	2984	2565	6587	5252	5233	3859	5393	5792	6739	4502	3100	3352	3755	2289	4266	3197	4931	3092	3357	3686	3174	2439	3408	3460	3358	2727	2668	2563	2181	2108	5060	5906	4322	5067	3092
ENSG00000005379	1	0	1	0	1	1	2	0	0	3	16	10	3	2	0	0	2	2	0	0	54	47	27	64	0	1	0	0	0	1	2	0	0	0	2	6	26	15	106	9	36	40	20	88	157	195	549	572	1
ENSG00000005421	0	3	7	7	7	0	0	0	0	0	0	0	0	0	0	0	0	2	0	0	0	4	2	0	0	2	2	3	3	2	8	4	2	2	3	3	2	1	2	0	2	0	3	2	2	3	3	2	14
ENSG00000005436	637	959	543	695	750	592	416	496	330	454	253	412	753	768	781	772	1058	1226	771	906	678	725	697	606	860	929	550	676	820	1010	715	795	790	1031	449	599	767	699	567	558	733	907	585	643	469	488	481	461	923
ENSG00000005448	559	576	619	657	619	456	490	697	717	725	768	886	766	783	535	675	353	384	668	565	590	451	238	653	756	618	422	571	563	508	517	885	795	511	373	264	827	818	738	573	366	406	355	365	438	420	456	356	743
ENSG00000005469	400	204	645	609	336	468	304	715	204	261	223	510	338	456	653	761	256	508	252	320	126	152	36	68	304	472	526	882	152	186	103	184	498	454	1387	1160	264	239	314	382	436	470	705	917	378	364	433	463	61
ENSG00000005471	8	2	8	2	5	6	4	7	3	6	2	8	2	5	4	4	3	5	3	2	9	0	4	11	10	9	12	25	2	1	2	5	11	9	6	35	3	1	10	2	8	3	4	5	0	2	6	4	34
ENSG00000005483	1777	1178	1527	1417	1462	1833	2185	1518	1420	2368	1028	1764	1480	1666	1623	1647	1868	2315	2040	3013	1222	1503	1101	1581	4433	4413	4470	4022	2187	1968	1942	1994	1861	1780	1411	1657	2055	1200	2041	841	1541	1380	1126	1369	1823	2172	1866	2582	1809
ENSG00000005486	1706	940	1682	1275	1120	1407	3861	2267	3135	1811	2372	2039	2281	2345	2796	2889	970	897	1324	1022	1040	787	1464	1173	2361	2051	4760	4149	1259	940	2016	1807	775	683	1277	1257	1623	1887	2745	2520	345	333	512	581	650	721	1216	947	1549
ENSG00000005513	314	0	0	0	0	256	127	175	148	134	102	139	4	1	0	2	2	6	0	4	854	749	1080	788	0	1	1	0	233	222	210	143	0	0	0	0	3	4	52	11	85	121	90	79	163	167	204	145	0
ENSG00000005700	1094	1483	956	1202	1474	1100	953	1109	609	1140	799	1104	1990	1725	1804	1640	1011	1294	1894	2100	1475	1692	2306	1620	4137	4224	2424	3883	914	1070	1831	1436	2297	2002	1309	1946	1059	954	978	900	2116	1934	1789	2354	1406	1180	1343	1681	1816
ENSG00000005801	597	408	257	317	368	647	248	398	299	493	261	339	515	902	560	627	454	633	268	600	357	461	214	234	670	1092	400	702	698	940	813	932	300	604	337	477	268	327	237	272	705	524	394	430	247	276	183	340	641
ENSG00000005810	2508	5132	6045	4982	5003	2137	2617	1741	5305	5728	5030	5290	3364	2685	3158	2623	5264	4992	4751	6815	3332	4630	3113	3548	4646	3707	3955	3000	3553	3014	4009	3671	2369	2752	2467	3086	6667	5760	6576	5432	2738	2250	2971	2593	4121	4735	4251	5607	3390
ENSG00000005812	537	1447	946	1461	1199	707	488	577	446	1038	510	841	866	1098	1212	1249	1290	1712	1355	1185	1421	1198	1187	1158	927	1291	832	1459	568	906	496	997	896	821	1080	610	1618	2304	1387	2783	1524	1399	1516	1492	2260	1902	2043	1961	896
ENSG00000005844	2	3	2	2	4	5	5	4	0	8	2	5	4	4	5	8	2	0	7	6	2	5	3	0	2	3	7	7	2	4	4	3	7	2	23	49	5	1	6	3	4	3	9	4	0	4	2	4	26
ENSG00000005882	593	367	1247	1042	661	545	869	997	554	515	416	576	423	333	582	623	233	261	434	314	482	366	289	463	139	88	386	346	447	285	580	619	395	178	510	386	580	549	1102	667	447	501	678	696	514	568	815	679	1002
ENSG00000005884	4028	8896	19033	17174	11369	3231	9211	8458	9053	5766	16074	7863	7840	7666	14082	13155	5368	3837	14635	11105	6264	6526	24018	20598	18538	12732	25905	20698	5843	6489	15181	7984	7634	8960	9685	8508	23400	20352	31083	19751	21741	23720	24541	20628	14546	14416	15502	15687	6034
ENSG00000005889	4719	866	641	761	758	4973	3629	6163	513	989	555	772	1250	1492	1271	1226	1483	1836	1307	1383	1854	1929	1802	1367	926	1166	1058	1570	990	1220	1023	1369	1396	1552	1286	1152	1060	1041	733	938	2840	2605	2344	2537	1212	1185	1387	1441	631
ENSG00000005893	3034	1625	2521	3267	1714	3897	4605	6952	1595	5235	2520	6349	1554	1796	4037	4118	1141	1988	2825	1663	4259	3508	4750	4682	1923	2307	2350	3900	870	1309	1489	2465	3772	1781	5247	3798	2417	3192	2187	3678	4871	4782	5756	7300	5815	4538	5459	4664	1551
ENSG00000005961	102	11	9	8	16	77	85	77	53	82	31	43	39	49	37	48	34	63	28	66	111	111	63	142	27	24	15	12	69	51	31	64	51	54	21	18	76	21	31	6	62	84	23	43	51	118	124	189	28
ENSG00000005981	0	4	3	4	4	0	0	0	3	11	1	8	0	0	0	0	0	4	7	12	1	0	6	0	2	1	3	1	3	1	5	6	5	4	3	3	1	0	5	1	0	0	2	0	2	3	9	6	24
ENSG00000006007	1247	3209	3409	3541	2984	1246	1265	1392	965	1216	1118	1536	1636	1633	2052	2067	1618	1960	2450	1597	1846	1515	1654	1240	2082	2125	3093	3273	977	1001	1004	1191	2460	1364	2614	1960	883	1152	1396	1738	1411	1631	1869	1775	2242	1764	2836	1856	3219
ENSG00000006015	896	498	681	802	645	872	527	740	1114	907	860	1147	665	790	386	452	561	571	514	693	316	334	185	335	742	911	414	566	845	808	491	736	569	642	436	488	547	528	459	409	252	327	278	309	611	661	824	598	709
ENSG00000006016	370	292	268	215	230	330	324	315	1212	1320	729	990	243	372	204	229	275	260	210	277	1407	978	2698	3661	668	450	803	558	224	294	156	160	105	275	99	111	224	236	259	261	178	182	181	199	271	290	371	338	1064
ENSG00000006025	9	366	780	948	570	9	39	15	363	583	432	565	482	947	814	940	147	279	440	917	227	270	112	279	679	1492	796	1220	401	392	470	554	247	430	799	894	577	404	1160	723	329	323	563	847	378	469	491	647	716
ENSG00000006042	23	3	6	12	4	24	22	29	421	607	240	591	3	3	1	4	56	77	11	29	693	463	546	693	98	81	95	103	138	127	188	309	224	75	305	139	158	164	77	106	115	169	142	294	174	172	271	191	304
ENSG00000006047	268	2	0	1	1	214	116	183	4	4	0	2	6	6	2	4	14	18	23	45	20	28	7	20	3	4	3	2	9	13	19	13	59	13	85	97	29	6	38	4	39	31	36	80	2	2	3	12	48
ENSG00000006059	1	0	3	3	3	0	0	0	0	0	2	1	1	0	0	0	0	0	2	0	0	0	0	2	0	1	1	1	2	1	4	5	3	4	9	9	1	0	5	1	0	2	4	4	0	0	0	0	0
ENSG00000006062	1043	1048	1039	1223	1136	901	1006	1474	1008	610	837	705	1264	2246	548	1214	1703	1158	644	1203	550	551	152	373	1132	1247	542	765	1328	2223	806	1317	342	1197	316	437	1889	1205	792	855	2388	2213	1513	834	1995	2347	622	1382	139
ENSG00000006071	9	1	0	1	0	6	11	4	1	2	0	1	1	0	1	1	0	0	0	2	168	220	114	213	0	0	0	0	9	6	23	20	0	0	0	0	0	0	1	0	0	0	0	3	0	0	2	4	130
ENSG00000006118	2656	649	3240	2105	1149	2139	4540	3508	3732	3261	4576	4578	1526	1382	3281	3267	922	899	3166	1502	1326	1189	1345	1848	2406	2253	6104	4384	1351	936	1722	1711	1193	1523	2956	2227	1493	1734	4861	2991	1689	1692	3696	2491	922	963	1824	1112	6672
ENSG00000006125	6764	12317	12541	12489	14130	6253	7443	7291	7496	7394	8875	7021	12216	8170	12964	11346	6570	7074	7030	5742	4937	4239	5367	5813	8107	5075	8577	5753	8550	8026	9833	9330	13954	8053	7376	8131	8008	6839	4809	7363	7732	8536	8628	8147	9332	9935	7696	7262	4967
ENSG00000006194	931	1167	1191	1058	1062	1089	915	694	673	810	703	646	972	1077	1216	1308	1032	1043	920	1015	1093	1124	1091	813	754	875	655	788	1183	1232	1384	1303	686	959	728	899	521	580	604	487	682	745	606	634	1017	938	1113	1086	698
ENSG00000006210	2	2	1	0	2	0	2	1	1844	1611	3635	5123	2	1	1	3	178	190	2313	921	0	0	0	0	1	2	0	1	4	2	5	12	4	6	2	3	0	1	0	1	6	9	10	18	0	0	0	0	2
ENSG00000006282	2291	389	1516	1232	716	1962	3864	3467	945	1149	1188	1243	991	1112	1410	1637	598	864	1897	1715	1134	1080	1387	1809	902	997	1385	1582	1269	952	1843	1752	741	680	1496	1424	1985	1454	3006	1641	1861	2181	2499	2742	711	937	1383	1453	1860
ENSG00000006283	262	12	14	10	13	232	179	444	230	148	153	238	6	1	2	3	30	59	40	27	317	285	139	205	20	18	37	43	6	6	11	13	15	28	14	15	64	44	93	25	44	30	38	20	65	62	157	151	21
ENSG00000006327	1360	3729	4080	3560	3200	1367	3205	1733	3836	839	4769	1824	3721	4254	4301	4214	3709	2280	1354	1715	3064	3032	4128	2784	4140	5076	3904	4083	2709	4436	5044	2111	835	2443	976	1044	2654	3977	2157	3577	2735	3238	2530	1945	4342	3872	3476	3089	1984
ENSG00000006377	379	71	126	106	77	439	352	362	291	446	129	261	0	0	0	0	261	307	214	191	74	90	65	76	195	232	123	150	291	274	202	248	114	68	119	151	104	95	160	89	39	38	45	51	154	156	172	185	107
ENSG00000006432	1063	1408	1685	1510	1465	956	2308	1980	1976	1249	3724	2473	1941	1763	2802	2934	1806	1584	3635	3510	1923	1910	1645	1959	1998	1312	2420	1592	975	1234	2375	1338	1996	2631	2768	3247	2101	2394	3056	3535	2975	2422	3597	3020	3934	3848	3258	4496	1229
ENSG00000006451	1096	1042	515	725	799	1301	816	998	766	1287	1273	1262	1425	1548	1495	1421	1161	1481	1369	1031	1502	1268	2002	1218	1435	1979	1326	1920	1042	1416	916	1290	1186	909	768	814	1303	2141	855	2748	976	1068	1204	1329	1802	1604	1856	1616	1641
ENSG00000006453	1808	2836	3244	2959	2730	1600	2318	1504	1813	1741	2072	1727	1568	1532	1790	1825	2617	2593	2751	3076	1186	1212	1891	1658	4586	3559	4600	3484	1433	1169	1967	1633	1503	1300	1552	1489	1243	1464	1618	2261	1478	1434	1334	1299	1956	2096	2172	2249	1464
ENSG00000006459	238	104	258	212	95	256	566	359	117	392	228	307	158	148	200	185	202	165	555	568	250	242	1056	599	287	121	330	275	87	96	368	273	93	49	366	346	122	185	389	243	225	136	226	250	213	212	358	433	501
ENSG00000006468	26	43	26	35	77	30	21	16	347	923	341	1485	2	4	4	4	17	13	74	58	44	46	37	90	188	169	162	246	14	16	32	38	6	14	5	9	248	284	99	152	9	7	9	7	46	48	43	90	1272
ENSG00000006530	1012	727	577	577	637	1011	984	953	560	529	559	558	1111	946	1259	1123	753	821	797	895	581	648	508	642	765	730	597	604	638	649	716	719	723	783	537	721	768	637	608	578	577	578	506	514	1047	1097	816	850	486
ENSG00000006534	1285	932	4797	3971	1761	1058	2645	1469	143	176	168	164	1521	1549	3381	3988	92	127	304	372	26	34	23	39	753	491	3639	2552	1030	833	618	714	869	442	740	1237	1603	791	3689	1197	853	812	1182	1756	696	894	1671	1445	2860
ENSG00000006555	2	44	160	130	99	2	3	1	71	91	39	108	218	198	209	226	1145	981	1081	705	862	845	669	693	389	423	554	506	5	1	1	0	0	0	2	3	310	265	861	388	443	454	500	509	394	388	419	332	36
ENSG00000006576	1077	1655	1125	1598	1273	1384	936	1126	451	1128	544	1143	1266	1684	2489	2297	1130	1523	1044	1397	518	516	289	400	2249	2764	2025	3337	381	572	428	544	1240	1593	978	1478	1384	1252	862	1502	770	844	985	1283	1690	1544	1793	1610	441
ENSG00000006606	25	0	1	0	0	31	106	81	92	40	165	67	5	3	10	5	7	12	71	14	1	0	2	0	9	6	12	5	3	2	5	4	6	9	7	3	7	13	31	94	4	13	19	25	4	4	6	2	2
ENSG00000006607	1871	610	497	530	642	1753	1056	1674	769	1129	815	1372	1200	1176	774	807	1623	1585	949	1328	1332	1387	915	1112	956	1046	836	974	1634	1998	1217	1569	3103	3805	2473	2536	1177	1047	779	892	1155	1050	988	856	1273	1316	992	1416	1046
ENSG00000006611	0	0	0	1	0	0	2	0	5	14	1	3	2	0	0	0	0	3	2	4	129	123	155	224	0	0	1	0	0	0	0	0	0	0	2	0	0	0	0	0	0	2	4	7	152	327	318	522	258
ENSG00000006625	1255	1522	880	1085	1452	1553	423	969	1449	2046	1156	2111	1564	1636	1192	1211	1751	2213	1021	1115	1288	1362	917	1049	1480	2019	603	1342	1393	1523	1085	1309	1056	1269	1056	834	743	932	341	673	1021	1256	801	791	1498	1563	1651	1306	1215
ENSG00000006634	977	1622	246	421	1131	1179	157	706	531	862	435	776	1624	1741	678	678	1269	1664	582	968	445	573	243	298	929	1263	92	375	595	877	293	499	962	1168	376	392	1280	981	256	524	1176	1215	502	447	1652	1331	1223	1023	305
ENSG00000006638	3	3	1	1	2	1	1	0	1	2	3	1	37	32	32	23	5	6	4	4	43	26	6	30	3	6	4	2	1	1	2	2	4	9	3	9	29	43	15	53	8	12	25	17	69	54	70	44	2
ENSG00000006652	2624	1043	1099	1082	703	3320	2963	1798	1708	2937	1889	2322	876	1015	1562	1266	1727	2408	1588	1496	404	528	1151	581	2089	2621	936	1625	849	1274	1616	1672	515	1137	864	1540	1257	1280	737	1008	1791	1717	1287	1431	1790	1690	1799	1868	1721
ENSG00000006659	2	0	0	0	0	0	0	2	1	0	2	2	0	0	0	0	0	0	0	0	0	0	0	0	0	0	2	0	0	0	0	0	2	0	0	3	0	0	0	0	0	0	0	2	0	0	0	0	0
ENSG00000006695	843	1751	1222	1145	1594	804	1005	639	648	563	546	537	1169	982	873	843	701	723	786	561	596	627	546	490	516	487	406	425	1204	1162	739	896	664	521	404	517	775	717	704	661	466	497	402	419	538	499	452	425	2525
ENSG00000006704	1285	915	1102	874	1094	1067	1627	1016	2029	1936	1295	1362	800	626	875	767	1087	899	1265	977	572	573	1174	848	1782	1276	1648	1296	1178	956	1401	950	711	642	711	797	784	463	1241	506	496	479	439	440	802	1115	1234	1338	1015
ENSG00000006712	613	1774	1213	1271	1604	801	750	625	1720	1256	1522	1272	1278	1205	1001	1079	1084	974	686	742	490	554	345	396	1172	1285	1293	1251	1252	1158	1007	921	742	792	673	562	1233	1407	932	1676	1668	2000	1868	1560	1270	1328	1137	1086	927
ENSG00000006715	1825	1390	1691	2055	1416	2128	2875	2638	1887	3222	2209	3492	1586	1843	2498	2403	1456	1898	2583	2182	2048	1577	1446	2070	1538	1527	2151	2663	1403	1630	1409	1868	1806	1361	1736	1971	1364	1566	2057	2636	1626	1699	2296	2397	3224	2975	4020	3670	2947
ENSG00000006740	313	106	143	128	103	245	319	259	178	170	114	155	28	41	21	19	39	43	28	47	558	478	418	511	29	44	27	28	205	205	319	340	14	33	6	18	108	57	164	37	18	16	9	10	590	618	902	771	783
ENSG00000006744	2520	7652	4064	4633	6580	2514	1270	1769	2983	1866	2900	2264	4582	4034	2907	2809	2684	2061	1321	1336	2407	2585	1168	1395	2061	2016	1462	1462	4152	4182	2881	3098	1780	2300	1485	1396	2441	2397	1791	2291	2069	2295	2103	1776	2811	2591	1593	1525	1705
ENSG00000006747	4	0	4	2	1	7	41	29	3	3	20	4	2	6	11	9	4	6	5	19	1	2	0	2	9	10	12	14	6	8	8	20	880	464	1864	1206	15	8	41	4	0	6	32	69	4	8	14	24	380
ENSG00000006756	1	306	1353	1098	467	2	2	0	2	9	1	7	87	117	706	575	39	50	375	212	1026	757	1538	1540	322	363	2442	2000	179	129	644	436	0	0	5	6	30	71	246	194	243	269	551	566	0	0	0	0	31
ENSG00000006757	202	76	124	119	90	231	500	403	95	147	108	142	306	319	384	335	98	113	205	122	266	185	298	252	170	174	161	240	249	171	340	328	298	135	181	128	259	267	302	211	178	209	174	222	115	103	157	143	211
ENSG00000006831	2401	3421	2273	2590	3208	2530	1770	2401	1614	2298	1797	2530	3402	2962	3720	3674	2233	2615	3172	2214	3681	3499	4024	3993	3227	2804	2501	2809	2532	2619	2281	2716	2807	2235	1992	2357	1938	2198	1918	2270	2441	2387	2724	2659	2850	2332	3088	3096	1669
ENSG00000006837	35	34	29	39	27	34	72	39	15	44	27	40	11	20	28	33	34	45	64	94	7	10	10	38	26	33	42	50	16	17	29	32	23	21	29	40	31	22	66	38	23	27	28	28	24	32	46	50	42
ENSG00000007001	0	3	10	8	4	0	2	1	1	5	1	4	1	3	2	2	0	0	2	2	0	2	0	0	2	3	5	7	2	2	4	6	0	7	2	20	1	2	4	1	2	3	0	3	2	3	3	6	12
ENSG00000007038	0	0	1	0	2	1	2	3	2545	2419	2442	2861	12	6	0	1	2132	2070	3365	2774	2175	1842	2422	2813	1	2	1	1	2	0	2	1	0	0	0	3	1	0	0	3	296	447	590	644	378	378	484	403	5
ENSG00000007047	886	837	1745	1491	1052	733	1887	1297	1526	1229	1594	1381	876	683	1144	1144	995	800	1289	899	1455	1316	2003	1621	900	506	1698	1210	723	537	1025	731	621	419	763	690	1138	833	2001	1405	385	468	680	616	762	904	1099	1019	1246
ENSG00000007062	0	1	6	6	2	1	3	2	0	0	3	0	6	4	2	2	0	0	0	0	2069	2086	1586	1774	0	1	0	2	1	0	7	9	0	4	34	26	1	0	15	1	6	2	10	13	0	0	0	2	9
ENSG00000007080	1231	1608	1160	1037	1609	1336	901	1046	2264	1347	1825	1561	1798	1294	1065	928	1116	944	920	686	799	910	735	660	931	814	828	631	1344	1186	1023	801	1000	881	552	596	998	1244	707	882	580	726	534	450	772	802	805	550	952
ENSG00000007168	4739	4034	3521	3929	3768	5055	5078	4483	3360	3762	3269	3415	4340	4120	4621	4374	5049	5324	4331	4839	4292	3829	5128	4357	2681	2699	3115	2780	3311	3796	3819	4083	3115	3452	3196	3327	4108	3911	4801	5480	4673	4485	4519	4767	3579	3197	3933	3233	2594
ENSG00000007171	5	0	2	0	0	5	10	5	0	3	1	4	0	0	2	3	3	2	5	0	16	10	4	6	1	0	3	2	3	2	0	3	2	0	3	0	0	0	1	0	4	2	4	7	0	0	0	0	1
ENSG00000007174	61	2	8	10	6	63	73	70	6	23	7	12	0	3	0	3	2	3	0	6	9	11	6	6	1	2	2	2	6	2	4	2	0	0	3	3	7	3	4	2	0	0	0	0	0	4	3	2	1
ENSG00000007202	4330	7291	9177	8082	7868	4013	3866	4258	7582	5235	7977	6209	10818	8826	9402	7548	11064	9425	9260	7635	8145	8500	7166	7034	10149	9835	11013	9749	10240	10302	8798	8690	10560	10518	11498	10025	6636	6169	7170	7675	7888	7539	9987	7940	8451	8501	7414	7171	23230
ENSG00000007216	0	0	1	0	0	2	2	2	1	2	0	1	1	1	1	2	2	0	2	4	0	0	0	0	0	2	3	2	0	0	0	0	0	0	13	3	0	1	5	2	0	0	0	0	0	0	0	0	2
ENSG00000007237	12	12	43	29	20	5	32	21	156	52	148	42	6	7	11	9	3	2	2	0	205	169	162	197	0	2	2	0	20	17	44	64	5	2	39	32	10	4	11	2	651	587	985	847	817	712	935	709	154
ENSG00000007255	190	105	870	695	241	165	496	370	298	600	230	607	216	167	469	488	54	83	433	249	261	191	249	425	62	41	389	374	287	158	515	536	370	88	580	531	83	79	399	45	90	130	159	298	98	116	433	268	262
ENSG00000007264	84	115	103	100	113	48	27	37	175	178	79	179	5	5	4	4	239	129	268	180	549	602	572	718	3	2	4	1	709	539	320	424	0	4	0	0	8	15	64	29	43	36	57	37	2	4	2	6	14
ENSG00000007306	0	0	0	1	0	0	0	0	0	0	0	0	0	0	0	0	0	0	0	0	0	0	0	0	0	0	0	0	0	0	0	0	0	0	5	0	0	0	0	0	0	0	0	0	0	0	0	0	12
ENSG00000007314	58	1	2	2	2	28	287	66	73	141	56	55	1	1	1	0	4	3	29	27	24	17	136	143	2	1	6	1	7	3	40	17	0	2	3	3	2	3	3	2	4	6	7	4	3	4	6	6	16
ENSG00000007341	428	599	374	460	574	421	435	362	648	1415	442	1049	563	828	804	844	488	533	539	860	737	831	652	688	160	227	127	170	393	431	493	570	287	580	289	542	292	284	345	248	635	489	462	426	460	541	494	699	401
ENSG00000007372	641	38	24	22	37	747	321	450	151	426	63	183	18	25	26	37	30	48	16	34	290	302	183	285	242	208	62	92	54	43	57	60	21	38	18	43	193	150	96	61	60	75	64	84	179	203	288	310	11
ENSG00000007376	1304	1781	1310	1210	1545	1292	750	895	1903	1029	2024	1246	1319	1254	709	674	2566	1944	1138	1117	1900	1924	1239	1263	757	1124	619	717	2656	2663	2100	2016	751	1240	1063	1160	885	1198	983	1332	705	894	673	532	1233	1319	1223	876	901
ENSG00000007384	449	1148	1898	1888	1559	370	564	483	960	1213	949	1154	808	1369	1272	1603	382	548	425	634	642	639	541	607	1154	1371	1579	1692	579	588	659	752	357	621	565	701	515	317	728	626	547	649	535	619	958	1119	1011	1267	1753
ENSG00000007392	993	890	852	928	867	1092	580	645	735	1195	460	899	924	1607	1198	1347	852	905	877	1782	620	821	532	597	988	1238	819	1462	1134	1532	974	976	792	1797	1337	2366	557	556	611	330	707	646	452	501	658	915	748	1169	784
ENSG00000007402	299	31	71	68	38	239	419	363	160	219	100	182	17	49	102	93	18	27	113	64	257	198	229	275	24	16	48	45	38	26	107	86	11	21	11	52	21	20	72	21	37	17	53	72	67	84	169	108	101
ENSG00000007516	165	331	1132	1094	711	143	253	133	209	208	186	163	131	202	97	142	134	147	227	299	600	557	422	772	134	140	152	175	245	253	207	236	126	188	153	134	130	136	186	130	148	157	185	227	273	367	530	634	297
ENSG00000007520	880	1212	1377	1072	1229	729	657	640	1268	672	1291	848	1110	823	822	813	1232	910	1047	742	799	825	646	631	657	567	483	488	1611	1557	1377	1262	632	697	472	398	835	895	701	830	519	707	583	437	738	762	1012	604	722
ENSG00000007541	1685	1982	2140	1858	2135	1603	1648	1392	1753	1396	1218	1522	992	1476	941	943	1260	1262	1011	1058	1602	1395	1106	1198	1481	2211	2317	2181	2241	2200	2353	2329	1157	1776	1092	1095	806	823	874	599	1051	1223	998	901	1250	1404	1650	1568	1803
ENSG00000007545	1225	1594	1966	1500	1684	1172	1092	925	1436	1500	1330	1245	1338	1843	1143	1039	1408	1275	1673	1694	1430	1689	1458	1321	1450	1376	1317	1062	1915	1882	2284	1815	1063	1833	1267	1328	1098	1075	1212	862	1199	1133	870	932	1225	1516	1266	1679	1229
ENSG00000007866	776	1157	1821	1763	1597	719	961	745	1241	1135	1036	963	839	806	921	1005	884	834	773	742	969	796	1025	1022	1226	1014	1349	1183	560	437	551	475	955	862	1112	1070	737	620	857	785	934	821	725	921	1034	1170	1364	1562	905
ENSG00000007908	2	0	1	0	2	1	2	2	0	2	2	2	0	1	0	0	0	0	0	0	0	0	0	0	0	0	0	0	0	0	0	1	0	0	7	12	0	0	2	0	0	0	0	3	0	0	0	0	2
ENSG00000007923	3134	2769	1679	1743	2421	3073	2404	2465	2618	1641	2109	1640	1705	1780	1076	1019	2143	1662	1088	1284	2973	3103	1963	1875	1654	1648	1481	1422	3074	2992	2281	2145	1664	2236	1544	1710	2471	2519	2013	2518	1332	1352	1017	856	2658	2768	2076	2201	1451
ENSG00000007933	5	0	0	1	1	6	2	10	3	21	5	46	0	0	1	2	2	6	0	4	0	2	0	2	0	1	0	0	0	2	1	7	3	2	2	0	2	1	0	0	0	0	0	0	0	0	2	0	1
ENSG00000007944	78	221	995	815	590	67	323	240	153	469	210	243	221	267	238	248	213	186	549	413	364	310	261	232	1138	926	1263	1035	114	125	264	254	1037	452	1456	982	136	68	179	96	331	340	447	773	208	258	694	574	169
ENSG00000007952	6	12	10	9	12	8	7	10	3	7	6	4	11	16	12	9	11	13	13	2	16	13	14	7	5	5	6	4	5	7	8	11	12	11	15	6	11	17	10	14	16	8	7	24	16	12	15	22	14
ENSG00000007968	1663	767	103	134	691	1599	91	645	1877	1438	583	877	622	793	89	114	852	842	100	219	903	839	227	417	337	569	3	58	993	918	200	524	654	1000	159	86	773	620	274	206	290	390	68	72	681	805	607	449	374
ENSG00000008018	1801	2208	1246	1574	2171	1835	1383	1915	1663	1631	1543	1943	2489	2394	1630	1789	1826	2009	1392	1371	1581	1500	919	1186	1200	1323	726	999	2589	2735	1469	2133	3294	2605	2043	2161	1686	1841	963	1468	2366	2463	2130	2074	1656	1612	1712	1328	1416
ENSG00000008056	41	22	17	20	19	38	57	45	36	27	27	32	29	39	36	42	17	17	30	19	40	31	41	38	30	44	31	29	41	35	48	37	21	23	25	23	26	24	26	27	16	18	18	16	74	83	59	64	36
ENSG00000008083	1697	1851	3181	2496	1984	1934	2581	1776	1806	1916	2195	2000	1202	1040	1582	1376	1602	1462	2670	2027	1434	1539	4295	2861	2452	2291	3690	2656	945	783	1543	1154	1923	1380	1724	1481	888	937	1205	696	1360	1166	1166	1255	1354	1548	1441	1594	1007
ENSG00000008086	321	86	396	310	171	266	660	350	446	475	317	424	105	67	329	271	107	131	219	223	548	595	596	527	117	83	410	258	122	101	337	255	465	461	577	772	185	224	353	333	76	58	123	156	157	122	233	241	713
ENSG00000008118	27	28	17	22	33	16	31	48	39	43	49	40	15	59	32	112	12	16	17	70	30	47	36	48	52	78	44	58	31	26	34	33	15	63	14	105	48	88	63	57	29	15	9	12	31	66	16	82	46
ENSG00000008128	470	508	416	395	507	514	449	354	341	489	315	423	467	851	520	636	180	153	195	301	422	608	279	335	346	525	271	337	415	485	404	344	184	431	259	327	392	348	475	332	178	204	107	124	354	507	481	644	337
ENSG00000008130	2542	1475	1762	1718	1515	2355	2205	2229	1638	1669	1600	1820	1255	1451	1237	1211	1198	1229	1276	1207	2193	2091	1724	1750	1862	1791	1588	1677	1421	1482	1508	1504	1776	2045	2179	1915	1772	1476	1621	1216	1114	1146	1014	1034	2166	2378	2866	2737	1844
ENSG00000008226	238	230	387	344	268	295	205	273	204	437	295	275	230	289	222	211	155	146	134	212	141	176	81	109	469	826	736	884	310	285	274	377	162	183	312	312	203	245	192	379	88	90	144	106	255	262	275	362	229
ENSG00000008256	2980	1724	2836	2247	2150	2975	7813	3915	2251	1874	3821	3085	4721	3528	7969	6525	1313	1569	2237	1582	1999	2050	1957	2649	1816	1247	3968	2537	2056	1983	2298	1702	1028	893	1466	1472	2608	1710	2569	2304	1325	1772	1995	2803	2802	2835	3461	2932	895
ENSG00000008277	330	484	500	634	534	280	247	338	184	461	68	350	897	1270	1952	2261	290	339	332	380	191	167	114	180	246	444	316	523	192	197	137	289	557	645	596	576	194	195	226	70	22	18	25	39	252	256	430	411	217
ENSG00000008282	1312	1453	1338	1626	1575	1477	824	1463	1094	1709	1074	1677	980	990	913	886	1397	1456	1582	987	1523	1272	1571	1318	3869	4342	2567	3732	2172	2559	1705	2564	2237	1330	1658	1123	1446	1415	962	1178	2197	1695	2077	1995	2253	1829	2031	1600	977
ENSG00000008283	9	2522	2440	2165	2417	12	14	13	2360	1920	2027	2382	1710	1886	1728	1663	2189	2119	2180	1515	2963	2602	2182	2086	2058	2166	2572	2289	1598	1441	2197	1582	1097	881	928	803	902	1195	1116	968	1610	1742	2052	2228	1877	1735	1873	1683	1862
ENSG00000008294	3216	3803	3099	3508	3301	3502	4467	3564	2994	3201	3760	3187	2625	2739	3167	2861	3437	3651	3721	3984	2183	2342	3377	2553	2866	2679	3801	4416	2044	2531	2847	2696	2241	2819	2134	2896	4378	4153	4359	5390	5632	5360	5314	4984	3352	3316	3216	3632	2326
ENSG00000008300	393	1439	2471	2238	1984	352	475	384	720	962	683	948	370	550	705	573	634	718	1168	1207	407	340	413	587	1739	1913	2555	2140	345	242	944	666	386	587	460	562	392	278	1206	363	127	158	209	283	2366	2746	2722	3710	1410
ENSG00000008311	441	6	78	30	11	458	727	1054	214	606	260	512	148	176	426	493	204	485	430	712	588	508	460	532	474	397	323	364	612	631	656	827	207	142	87	205	235	205	219	133	15	16	19	23	481	427	496	614	152
ENSG00000008323	604	477	1102	968	891	520	698	476	983	977	951	872	88	148	241	337	377	393	766	637	542	740	416	573	1547	1329	1683	1536	106	85	156	117	209	283	255	409	190	110	461	162	791	743	884	989	549	775	935	1019	734
ENSG00000008324	315	301	143	197	252	354	166	288	161	267	153	288	378	511	342	363	378	430	310	290	299	299	183	207	264	404	142	281	394	430	216	330	309	263	223	162	225	242	164	246	287	277	239	213	373	310	358	340	188
ENSG00000008382	518	220	353	303	286	499	369	506	439	498	207	454	343	463	286	366	339	341	314	309	191	243	161	229	321	357	195	186	341	260	254	276	582	609	406	321	291	240	319	167	169	184	112	120	152	195	157	189	276
ENSG00000008394	546	1798	1100	1989	1818	664	294	523	0	0	1	2	8	6	4	2	2055	1944	2863	2298	2076	1882	1495	1805	37	84	54	70	2148	2477	1830	2016	6	40	17	63	1980	2112	1468	2622	1459	1122	1548	1239	2496	2159	2164	2060	808
ENSG00000008405	511	624	232	338	385	601	359	449	399	505	438	515	574	467	379	394	570	904	354	400	985	957	1000	652	1183	1013	481	630	477	658	433	436	463	507	353	378	796	645	406	819	596	770	534	622	2139	1964	1248	1288	451
ENSG00000008438	63	23	51	36	44	62	20	31	19	29	17	29	26	51	42	43	24	22	18	42	13	37	5	16	38	57	24	23	23	31	30	17	10	42	27	49	33	12	34	8	9	8	4	6	5	19	12	10	20
ENSG00000008441	2126	268	807	492	301	2001	1685	2082	1847	2745	1485	2222	338	206	688	534	1515	1180	1509	1095	2344	2018	2003	1942	859	508	1350	868	2176	1621	2004	1852	686	499	928	446	904	904	1177	1239	287	256	370	364	1840	1890	2030	1590	85
ENSG00000008513	652	931	1183	858	940	806	500	357	3274	3300	2265	2733	2622	2480	1715	1471	1932	2316	1957	1244	611	833	1592	807	2733	2589	4594	3603	298	267	427	268	207	269	683	559	278	452	235	540	2021	2309	2320	1680	2422	2488	1624	1878	4523
ENSG00000008516	203	74	222	228	123	176	226	145	134	235	127	209	116	187	384	473	49	71	139	296	832	798	1083	1741	178	215	192	254	117	144	298	267	47	68	195	230	119	82	280	61	109	80	87	204	133	176	167	237	205
ENSG00000008517	10	37	80	40	53	4	95	23	83	12	654	28	21	16	916	877	2	3	87	133	10	41	20	84	4	1	69	4	39	19	96	128	46	149	317	267	46	128	105	109	125	126	521	509	243	263	196	141	265
ENSG00000008710	4303	4340	4768	3756	4639	3721	7579	3239	4553	4865	3497	3845	3979	6501	4466	3851	3140	3136	3290	4914	3842	4555	5536	6651	3645	4646	2109	1979	5234	5070	9167	8293	5043	8322	5148	6803	2769	2310	2991	1639	2192	2044	1806	2000	3974	4937	4440	5702	5791
ENSG00000008735	231	2	34	24	12	250	174	184	278	201	265	266	51	59	143	152	14	13	18	17	526	493	467	530	17	11	61	42	93	58	316	287	3	4	6	23	52	59	353	305	66	86	149	141	91	97	326	268	231
ENSG00000008838	1254	1773	1479	1351	1800	1326	667	904	2300	1428	1860	1511	1948	1776	1488	1417	2220	1828	1668	1610	1688	1685	1124	1261	2528	2250	1532	2399	2660	2509	1856	1987	1264	1535	1270	1364	1535	1395	1670	1151	1614	1819	1323	1309	1508	1752	1256	1546	1221
ENSG00000008853	1411	2591	2736	2860	2894	1718	1282	3544	1578	793	1863	1290	2992	3230	2156	2651	406	495	550	563	1781	1491	644	1025	811	948	855	987	826	999	1062	713	721	1221	1185	1450	795	1290	844	1006	417	505	467	553	1013	1108	1529	1346	582
ENSG00000008869	380	723	1093	1193	861	383	341	303	434	747	515	671	1239	1136	1363	1220	967	1120	1214	1489	252	407	210	341	864	838	918	849	965	909	1105	1011	739	742	1128	1217	906	872	1034	937	847	720	1026	964	1708	1684	1674	2096	1007
ENSG00000008952	1368	1348	1157	1470	1105	1674	1732	1840	1586	2824	1914	3033	1149	1296	1431	1489	3889	4797	5529	4100	4761	4023	4417	4250	1615	2185	2374	3299	1620	2206	1472	1964	1908	1319	1927	1421	1602	2079	1686	2774	3585	3336	4023	4670	2278	1850	2123	2128	1456
ENSG00000008988	3815	6984	6523	7578	6811	4120	3384	4185	3121	4162	3532	3851	5239	6322	5346	5336	6477	5970	5798	4983	7846	8550	8732	8977	5240	6115	2692	4678	5048	5085	4408	4695	8038	7734	6363	6304	5744	5968	5590	5003	7015	8048	5970	6405	5757	5835	7020	5315	3383
ENSG00000009307	6534	11974	9910	11510	11077	7615	6825	7300	7757	9249	8266	9133	13586	11579	13897	12982	13410	15498	14712	10386	17673	17092	18089	17092	5369	5142	4765	5043	9594	11275	7777	9322	12785	9982	10457	8933	8413	8979	8153	8628	14502	15476	14583	14663	14963	13906	13332	12017	6683
ENSG00000009335	4150	3500	2277	2540	2905	4103	3356	4428	1442	1623	2210	1998	2100	2049	1943	1826	2812	2732	2621	2600	3029	3032	2763	2564	3232	2951	2474	2794	2338	2906	2263	2608	3710	4107	3518	3321	3303	3194	2618	4235	3181	3013	3298	2760	3911	3856	3048	3315	1748
ENSG00000009413	1986	1854	1798	1750	2083	1873	2997	2375	1905	2234	1769	1978	2181	1988	1901	1786	1598	1820	1387	1857	1296	1803	1030	1144	2062	1919	1131	1129	2014	1866	2388	2183	2247	3491	1709	2383	1207	1066	1078	553	1631	1416	1166	1303	1614	1760	1554	2120	1009
ENSG00000009694	53	1	1	1	2	43	38	45	8	29	18	20	6	5	3	2	2	6	16	17	658	880	598	1207	825	524	565	723	6	9	26	19	5	2	6	15	8	5	4	3	0	2	0	0	5	14	8	24	8
ENSG00000009709	1455	163	520	370	337	1276	2445	1880	4	7	4	2	3	2	0	0	0	0	0	2	497	470	324	322	0	0	21	1	132	106	225	219	88	49	110	111	0	1	0	0	60	63	53	117	4	2	5	2	720
ENSG00000009724	113	125	86	122	100	148	64	74	34	86	41	61	37	126	50	69	81	68	42	105	158	196	42	89	65	163	35	90	36	92	85	86	59	285	97	225	59	56	111	38	85	56	40	60	72	112	64	159	50
ENSG00000009765	1	1	0	0	1	0	1	0	1	1	3	2	0	1	2	0	0	0	0	2	0	0	0	0	3	9	90	69	0	0	0	3	7	13	167	480	1	0	1	0	0	0	3	2	0	0	0	2	413
ENSG00000009780	193	127	95	152	118	266	109	168	162	434	110	468	101	142	117	123	135	187	199	146	343	339	237	347	179	260	122	208	134	174	119	198	187	200	131	168	191	257	123	154	164	185	120	115	165	133	236	213	115
ENSG00000009790	107	146	331	324	178	91	84	107	155	182	513	172	91	115	152	179	98	86	94	195	511	790	620	947	108	110	101	109	113	134	259	416	224	525	155	440	163	215	439	564	176	118	108	170	132	88	133	197	91
ENSG00000009830	974	453	638	589	458	998	654	769	1836	1293	1368	1353	612	987	606	560	787	750	642	611	1010	975	832	1066	773	1469	764	895	635	649	715	705	814	1337	958	1010	561	603	534	495	948	923	1141	997	823	788	725	786	533
ENSG00000009844	729	1547	970	1423	1318	960	536	1015	739	1079	796	1218	1292	1241	1432	1377	952	1259	1095	871	1485	1230	1119	1046	774	939	728	1087	861	1220	683	1060	2549	1747	1674	1447	932	1070	632	1152	1614	1699	1667	1746	1237	1012	999	826	775
ENSG00000009950	496	103	101	103	166	334	794	466	370	826	212	566	98	146	130	134	124	184	326	466	433	479	570	1038	596	464	270	492	85	61	178	131	325	463	410	415	49	34	80	25	90	84	68	132	117	195	297	503	140
ENSG00000009954	6014	6505	4280	3570	5497	6702	5097	4660	6323	5063	4749	4494	6748	5957	4492	3847	6179	6234	3748	4066	3615	4016	4030	2843	6496	6553	3368	3238	4615	4645	4419	3644	4205	5308	2784	2465	3816	3840	2528	2448	3365	3297	2325	2318	4669	4773	3977	3922	2843
ENSG00000010017	1530	3927	3833	3875	3494	1434	2555	1399	1769	2016	1942	1799	1080	872	987	862	1659	1647	1694	1267	1189	925	1108	1004	557	544	833	637	1094	1028	1237	1126	1443	1192	1167	1197	1252	1364	1247	1707	1440	1413	1398	1345	2038	1693	1687	2076	1946
ENSG00000010030	5	1	3	4	2	8	114	42	6	9	8	2	7	6	17	23	23	45	114	161	109	91	30	93	9	5	13	11	9	2	49	102	27	9	34	46	3	3	12	7	11	13	12	84	27	20	57	72	57
ENSG00000010072	687	944	634	812	745	701	581	614	527	990	674	982	308	348	359	421	697	833	646	703	385	434	288	271	448	530	403	513	539	757	588	773	788	764	681	695	695	840	627	799	884	826	793	800	842	823	764	753	661
ENSG00000010165	1013	1159	939	849	1057	1013	739	813	1289	846	1521	959	1372	1135	1145	1073	1475	1151	792	839	1436	1509	837	862	628	649	670	686	1777	1631	1278	1380	1099	988	1035	786	1007	1298	864	1388	1229	1343	972	798	1258	1145	1044	846	1089
ENSG00000010219	199	147	164	192	176	196	342	207	365	446	354	418	288	285	231	251	166	208	296	307	157	191	172	154	188	255	97	150	259	213	495	421	168	187	150	125	248	211	168	190	245	277	230	340	243	262	276	276	101
ENSG00000010244	6207	5453	3206	4279	5069	6973	3641	4476	3375	4015	2858	3371	3923	5295	3466	3966	5653	5991	3469	7652	4443	5319	2650	3565	3995	4867	3028	3807	5131	6501	3681	4829	4747	8437	4516	6679	4288	3974	3663	2960	6022	4762	3831	3712	4708	5092	3964	5972	3127
ENSG00000010256	4488	2746	2546	2357	3284	3922	4281	3841	4734	3692	3953	3779	4270	3139	2576	2525	2398	2271	1832	1340	2861	2656	2363	2284	3861	3073	2252	2111	7086	5589	4227	4979	4221	2743	2774	2348	2862	3031	2356	2062	2132	2528	1975	1741	2170	2100	2701	1840	3504
ENSG00000010270	747	706	225	606	466	883	371	1029	380	919	635	1203	379	629	698	742	304	683	985	766	953	811	624	815	711	1227	563	1613	294	491	286	681	2	7	3	6	516	679	256	892	861	870	1064	1060	1111	932	1057	935	1312
ENSG00000010278	4016	1332	1851	2638	1903	3975	3155	7029	2173	6132	2402	5995	1510	1702	2842	2996	1547	2161	4247	2363	4533	4086	7522	9827	2585	2892	3740	6276	2129	2622	1606	5363	3319	1362	4165	2431	1674	2038	2888	3963	4256	3698	6606	6617	1981	2157	2857	2771	2685
ENSG00000010292	7376	11444	3412	4014	12000	7075	2204	5728	9789	7660	5333	6626	10956	8156	3365	3482	10150	9524	3952	4763	7771	7293	1765	4826	8187	6147	1633	2123	11068	9313	3116	5395	9236	6376	2518	1733	8676	7027	1643	2626	6374	7376	3475	3235	5971	5772	5022	4440	2923
ENSG00000010295	26	68	23	58	61	68	17	28	34	61	27	58	61	195	52	87	45	33	30	62	46	63	10	44	54	183	57	108	29	58	31	44	24	85	39	69	92	72	111	152	87	64	32	17	94	88	70	106	36
ENSG00000010310	14	17	13	18	16	17	16	26	17	63	40	63	21	39	176	215	27	36	124	238	58	64	58	127	92	98	489	582	12	12	21	22	5	11	15	6	28	15	128	66	25	15	35	45	75	97	151	229	140
ENSG00000010318	164	101	70	58	88	148	127	162	95	208	63	148	182	191	167	196	102	122	167	142	86	135	70	97	71	53	33	59	165	182	126	169	67	59	27	74	145	82	119	50	51	48	24	41	95	84	140	122	54
ENSG00000010319	3	1	2	4	0	4	2	4	4	8	2	4	2	3	2	4	5	6	8	4	61	54	38	86	1	4	5	4	16	10	8	20	4	2	3	3	1	1	3	2	0	2	2	3	9	7	16	24	8
ENSG00000010322	2226	1078	2349	2120	1303	2075	3475	2850	1558	2340	1248	2016	2780	3901	4498	5456	1068	1166	1486	1838	1265	1204	806	1423	1315	2109	2357	1979	1762	1609	1795	1926	1426	1845	2907	3486	1480	1011	2275	1224	716	808	948	1117	1130	1341	1548	1965	1750
ENSG00000010327	144	95	57	56	129	152	98	126	269	149	164	164	182	127	60	106	149	148	80	77	219	195	87	126	255	188	154	137	271	199	119	101	73	95	38	35	165	246	121	141	60	63	68	56	77	103	101	64	191
ENSG00000010361	182	208	328	305	238	181	311	297	570	497	414	503	161	126	218	210	511	484	712	594	137	117	117	101	344	284	498	392	472	262	414	414	352	263	376	366	391	345	472	391	254	326	289	313	593	643	887	685	394
ENSG00000010379	4	2	11	8	2	4	16	7	4	18	43	28	2	3	3	4	7	6	12	45	1	2	2	0	1	3	6	5	0	2	14	2	2	2	5	26	11	15	36	33	15	9	10	11	3	14	11	32	12
ENSG00000010404	2955	2765	3864	3391	2857	2803	5146	4001	4776	2502	7727	4802	2289	2162	4263	3922	577	581	1051	787	2745	2177	2473	2948	2567	2059	4915	3296	601	581	1381	577	1663	1343	1626	1628	893	1083	1653	2017	3137	2554	5274	3817	4017	3801	4364	4236	3501
ENSG00000010438	10	1	0	2	3	5	12	4	4	5	1	2	0	1	3	3	0	0	0	2	2	5	4	2	295	155	214	159	2	4	14	5	2	0	5	3	6	7	7	7	80	67	79	39	44	48	25	26	21
ENSG00000010539	312	344	247	314	324	352	143	241	157	238	158	207	317	463	291	447	398	502	319	372	346	329	251	254	293	369	231	336	355	384	379	345	419	635	453	315	246	214	185	192	424	433	360	343	518	647	503	626	344
ENSG00000010610	3	0	0	0	1	2	6	3	4	19	7	17	0	1	2	1	3	5	25	30	27	38	14	22	7	4	36	35	9	2	28	9	3	0	15	9	0	2	6	2	11	12	40	59	11	10	34	34	36
ENSG00000010626	192	143	305	222	192	189	270	216	274	394	200	363	242	187	289	298	134	124	252	245	102	88	119	171	116	85	219	204	146	88	288	197	185	126	113	94	177	126	248	82	94	125	98	130	75	112	183	173	213
ENSG00000010671	3	2	4	0	0	2	2	2	4	7	7	8	0	0	1	1	3	5	9	12	9	14	19	7	2	0	0	2	5	6	6	6	3	4	0	15	4	3	3	1	2	0	0	0	2	6	8	12	4
ENSG00000010704	303	241	497	607	412	294	250	351	222	466	152	444	626	705	1070	1119	266	359	578	398	293	293	86	188	295	308	298	376	259	184	129	297	9	44	153	505	227	185	167	154	176	201	375	537	277	291	384	314	119
ENSG00000010803	1631	1117	990	938	1271	1324	2146	1436	730	833	427	744	1006	985	933	989	966	994	652	1183	812	1162	886	922	773	688	447	415	783	674	913	629	431	899	309	565	924	690	607	377	503	424	353	347	458	695	678	995	519
ENSG00000010810	13	79	111	76	60	15	159	30	870	1330	1079	1552	56	46	154	77	80	49	141	159	433	392	778	741	1306	762	1678	1160	72	97	764	412	261	264	430	519	532	384	491	521	487	454	713	694	452	479	548	560	645
ENSG00000010818	223	1152	1793	1596	1297	216	667	499	1322	1532	1691	1490	1242	897	2235	2051	487	582	1386	1517	1441	1494	2105	2483	1222	741	1803	1455	645	563	1635	1061	1323	1050	2398	2400	736	955	1594	954	1007	959	1211	1531	1506	1574	1423	1888	1774
ENSG00000010932	2	2	6	7	2	1	5	3	5	18	2	7	1	1	5	4	5	3	9	4	5	4	0	2	5	4	4	4	4	2	5	10	4	0	9	18	4	2	4	0	2	2	2	4	0	2	2	0	6
ENSG00000011007	1200	1839	1276	1316	1507	1308	836	1090	1720	1178	1874	1449	1770	1497	1372	1314	2222	1972	1484	1524	2361	2476	2269	1580	2089	2114	1817	1815	2434	2543	2532	2062	1907	2133	1855	2085	2341	2738	1658	3428	1910	2162	2118	1605	3157	2867	2033	2118	1649
ENSG00000011009	751	1294	1530	1564	1332	696	625	704	1898	1321	2209	1687	1581	1382	1362	1830	1081	915	775	777	1305	1040	841	1005	1585	1411	2429	2269	1547	1301	957	1160	1182	731	1246	1047	1235	1341	1761	2406	763	726	1046	855	1340	1286	1474	1237	1783
ENSG00000011021	838	345	385	442	541	864	1136	653	532	636	588	591	387	807	407	513	334	400	633	839	813	1139	882	1404	794	846	513	622	365	376	477	342	587	887	497	1118	819	429	802	353	341	223	308	389	423	555	623	1044	608
ENSG00000011028	1153	30	228	100	58	729	3675	2298	2183	2794	1438	3126	461	456	2072	1785	292	432	1216	736	3574	3255	6576	6660	780	364	2363	1149	707	453	2193	1738	50	16	111	83	703	223	4254	212	290	265	939	1932	321	301	896	731	107
ENSG00000011052	8223	6405	3858	4225	6189	8118	5289	7455	7219	5673	7787	6378	9149	7976	6064	5689	10490	9141	7821	5517	7099	7146	6329	6286	7786	7509	4476	5524	10658	9980	7348	7635	9007	6536	4328	3843	10356	10128	7401	8755	8241	9682	8197	6408	6449	6462	3495	3180	6072
ENSG00000011083	0	1	0	0	0	1	2	1	0	0	1	0	1	3	2	2	2	0	2	2	0	0	0	0	0	0	0	1	1	0	0	0	0	0	15	3	8	0	42	4	0	2	2	2	3	3	15	12	6
ENSG00000011105	535	117	675	487	205	444	1179	1190	784	984	796	1015	776	666	1370	1356	359	408	624	570	1006	805	1307	1190	402	273	1450	1032	333	296	622	697	535	294	1182	1118	1369	1236	2543	1398	345	363	627	815	595	662	800	943	443
ENSG00000011114	1080	1497	1191	1439	1283	1238	1122	1206	2117	2639	2214	2468	1110	1084	1214	1049	3735	3631	3058	2548	2155	2095	2102	2097	2040	1875	2061	2170	1033	1132	1052	987	1908	1469	1963	1543	2095	2136	2019	2067	3212	3011	3221	3278	1606	1612	1634	1574	865
ENSG00000011132	388	327	442	376	354	331	562	323	396	477	490	415	409	431	594	584	359	311	524	505	215	216	237	205	346	366	337	292	303	268	336	271	231	218	226	261	229	221	303	257	215	240	259	251	325	342	490	413	425
ENSG00000011143	232	222	266	276	286	234	304	189	438	472	351	427	361	326	416	390	323	419	541	514	401	378	262	476	222	256	179	172	629	572	734	796	331	276	274	295	334	246	348	175	373	454	271	374	266	248	255	255	338
ENSG00000011198	208	369	202	224	268	260	181	194	207	327	230	211	457	559	500	470	226	275	213	226	216	196	252	201	257	373	151	237	217	231	269	318	253	271	418	247	126	171	135	226	693	585	612	563	340	283	252	258	329
ENSG00000011201	48	151	566	409	215	42	80	116	42	218	64	190	90	82	452	262	137	251	289	232	850	634	411	579	373	501	2251	3118	108	64	188	229	217	45	261	125	1	2	1	1	201	217	386	440	1091	1106	1317	1114	189
ENSG00000011243	1422	1373	2066	2002	1527	1353	2267	1326	2228	2488	2341	2353	1191	1336	1642	1666	1627	1337	1752	2221	1141	1184	1111	1134	1568	1489	1883	1918	1208	1176	1336	1098	932	1350	1423	1657	1149	892	1430	1205	863	846	795	885	1059	1251	1525	1965	1748
ENSG00000011258	826	610	796	829	621	763	515	598	384	1035	324	752	621	742	718	794	702	854	888	1194	901	965	556	830	556	592	704	850	779	838	709	966	1182	1281	975	948	742	505	765	349	767	629	478	692	432	492	527	774	948
ENSG00000011260	1260	1001	350	378	701	1503	759	975	921	956	801	775	1178	1189	506	593	1691	1737	687	876	960	942	605	706	987	1187	363	594	1381	1745	648	975	1201	1705	679	715	1317	1387	707	963	1382	1584	870	823	1041	964	837	780	828
ENSG00000011275	1981	1839	2499	1825	1835	2016	2855	1909	2700	2889	2523	2738	2890	2758	2548	2229	2551	2443	2567	2666	2318	2426	2488	2342	2450	2378	2859	2364	2199	1900	2637	2082	1096	1452	1251	1155	2226	1823	2305	1798	1712	1891	1552	1773	2496	2959	2582	3083	2136
ENSG00000011295	1745	3904	2897	3600	3472	1648	1487	1540	692	1022	757	933	1474	1804	1933	1866	538	765	802	1198	1512	1712	2047	2005	1082	1149	640	906	1116	1297	1670	1811	1220	1868	1270	2011	909	956	1036	1044	2091	2171	1544	1818	1166	1459	1266	1475	6096
ENSG00000011304	8950	12433	6940	7012	10830	9672	6002	6746	14127	9161	10890	8964	10842	10334	5589	5471	15966	12139	6509	6477	8150	7948	6523	6329	11462	10975	6258	6139	15253	16021	9710	9021	8701	9723	4739	4084	9522	9924	4485	6802	8602	8898	5720	4827	9153	8365	6090	6109	7021
ENSG00000011332	206	194	71	79	149	207	51	83	626	247	381	292	215	271	158	131	237	259	141	215	211	278	83	75	186	236	64	85	145	143	112	86	54	107	35	66	447	455	263	277	259	281	198	148	143	189	138	191	25
ENSG00000011347	198	620	2068	1340	891	157	74	105	988	998	1129	800	510	515	892	996	190	165	553	443	931	805	1988	1708	297	181	427	296	87	70	212	106	691	509	2678	2258	246	579	895	770	406	375	771	667	630	817	1184	1021	2952
ENSG00000011376	1234	650	373	351	615	1103	816	942	915	553	615	616	1496	1161	761	766	1259	1315	858	867	1002	1049	466	598	1010	873	674	601	1537	1452	787	968	1091	1130	600	724	895	838	631	685	573	596	435	390	908	840	748	665	761
ENSG00000011405	6061	2452	2367	2301	2454	5706	6551	7035	1361	2019	1911	2373	3169	2454	3507	3271	2152	2649	2349	2740	2442	2874	2152	2344	4174	3451	3134	3122	3691	3988	3662	3443	2063	2140	2240	2717	1820	1662	1960	2252	3662	3226	4099	4444	3261	3219	3177	3972	2037
ENSG00000011422	269	1241	594	966	973	220	198	287	390	150	814	139	565	723	443	516	226	184	309	361	354	395	1829	771	904	644	880	659	132	158	176	344	309	695	235	171	645	1810	1077	2879	786	596	531	330	863	818	638	713	533
ENSG00000011426	4661	13331	1581	3337	10826	5280	610	4664	7971	6002	7126	6543	12464	12377	3930	3642	6724	8363	1988	4231	3563	4701	754	1806	8436	8871	523	2281	5328	6928	2301	2886	5491	5902	948	806	12646	10035	808	4734	10026	12149	5086	4207	23098	19768	11309	12132	4613
ENSG00000011451	3004	2276	2514	1928	2315	2725	2465	2052	3411	2177	2749	2190	2404	2136	1659	1576	2058	1623	1637	1440	1630	1645	2001	1473	2200	1973	1885	1397	1943	1632	1948	1371	949	1183	886	630	1745	1813	1531	1669	986	1133	931	863	1515	1699	1242	1412	1270
ENSG00000011454	2228	3044	3758	3787	3408	2238	3567	2285	1742	2952	1621	2279	2004	2155	3147	2960	2254	2670	2932	3175	1791	1871	1895	1658	1820	1703	1919	1944	1052	1137	1334	1429	2600	2390	2170	2280	2191	1908	2399	2150	2367	2386	2470	2520	2160	2514	2451	3017	4987
ENSG00000011465	0	0	2	0	0	0	0	0	1	2	1	0	0	0	1	0	0	0	0	0	0	0	2	2	1	1	6	10	3	4	1	2	5	0	7	6	0	0	3	2	0	0	0	3	0	0	0	0	1
ENSG00000011478	387	240	423	372	308	276	237	338	269	248	315	307	420	397	710	633	271	237	453	370	401	379	610	512	394	274	445	419	535	431	757	520	396	397	393	406	531	415	743	501	190	158	307	325	294	436	498	393	244
ENSG00000011485	2105	2590	1293	1502	2302	2226	1240	1551	2906	2003	2239	1964	2043	2022	950	999	2496	2291	1221	1590	1162	1233	780	964	2492	2861	1230	1643	2001	1949	1030	1163	1541	2040	821	755	1969	1972	1212	1582	956	1008	742	622	1909	1822	1597	1574	1471
ENSG00000011523	1010	435	585	587	571	890	913	891	363	724	249	610	597	578	662	603	908	944	944	1031	603	731	486	684	716	621	653	680	790	589	822	879	1221	918	756	772	853	592	1001	457	612	482	374	424	376	551	546	743	642
ENSG00000011566	1353	1198	1032	1331	1199	1261	753	985	463	835	500	727	768	911	796	761	1095	1467	1167	1498	1039	1193	788	908	944	1151	891	1336	688	794	653	854	1082	1206	1182	1515	1046	1087	912	1152	1441	1242	1224	1499	2703	2895	2574	3134	1262
ENSG00000011590	110	12	19	30	26	87	52	67	52	116	26	65	51	77	59	62	34	50	47	83	27	35	10	51	91	91	83	142	59	56	45	51	64	175	75	71	53	22	36	19	50	49	42	49	93	122	91	137	71
ENSG00000011638	45	688	1658	2105	829	45	47	103	259	849	599	1234	321	386	1469	1483	214	370	1219	639	511	389	1057	524	409	316	1163	1804	224	216	389	708	731	285	1362	1021	216	214	445	634	248	269	666	737	339	300	668	459	731
ENSG00000011677	6	212	371	303	249	5	12	10	287	334	350	401	252	188	662	583	121	166	333	172	37	28	28	24	172	195	463	335	23	12	35	56	148	71	201	151	310	264	489	221	22	17	56	91	37	67	137	112	210
ENSG00000012048	1777	1964	703	800	1872	1899	408	1039	1916	1978	1213	1468	1814	1709	883	855	2158	2508	933	1876	1926	2497	507	939	1893	2021	280	597	3084	3161	1723	2506	2629	3107	940	797	3136	3012	758	1315	2916	2737	1370	1358	1989	1996	1605	1852	840
ENSG00000012061	1238	2416	1690	1984	1952	1385	1479	1612	2099	1612	1977	1511	1644	1515	1806	2167	2256	1794	1446	1369	1427	1428	1340	1508	2100	1983	1707	1908	1775	1861	1339	1430	1092	1599	773	877	2539	2862	1955	1909	1092	1396	1041	828	1785	1782	1872	1552	995
ENSG00000012124	3	80	71	52	39	3	25	8	4	2	14	2	1	1	6	8	2	0	2	0	0	0	0	2	0	2	5	4	1	1	3	4	100	45	130	52	29	26	109	74	208	227	236	233	70	96	297	332	17
ENSG00000012171	224	19	152	111	60	163	1106	526	227	177	434	138	1907	2964	4240	5008	25	24	144	127	114	88	1008	304	3118	3473	4424	3746	40	19	241	121	747	978	1227	1214	1156	1019	2365	1784	403	267	696	1375	936	1165	2058	2064	1662
ENSG00000012174	1752	379	287	376	326	1912	1735	1857	294	449	328	487	805	765	818	751	559	567	796	677	991	892	1102	1105	651	733	428	647	507	639	618	634	1013	766	665	610	761	754	564	689	999	1049	851	1018	732	656	623	590	761
ENSG00000012211	957	282	320	259	362	821	960	967	442	552	434	430	1038	1114	993	1221	338	235	322	305	894	818	655	618	722	574	467	492	693	661	516	608	484	487	429	463	418	389	561	353	313	265	238	254	142	174	227	155	358
ENSG00000012223	1	1	0	0	1	2	4	2	5	3	11	2	1	2	5	2	2	2	3	0	0	0	0	0	0	0	0	0	0	1	2	1	0	0	30	3	3	2	2	4	4	0	0	2	2	0	0	0	2
ENSG00000012232	2145	2695	2404	2180	2906	2110	2538	2168	1960	1335	3020	2148	2980	2434	3042	2804	2152	1898	2989	1989	3292	2988	2953	3541	2951	1954	4091	2833	1571	1404	1819	1536	2508	1924	2160	2235	1372	1445	1286	1354	1986	2276	2049	1995	2077	1773	1904	1618	691
ENSG00000012660	2904	3210	1271	1775	2736	3339	1026	2929	1101	1591	1531	1971	3288	3628	3205	2866	1558	1724	2414	2051	2881	2318	3243	3950	2603	2478	1893	2736	1533	2059	1607	1682	4853	2852	2429	2638	1803	1883	832	1286	3114	2757	4016	3327	3701	3201	3440	3265	1425
ENSG00000012779	19	3	57	24	7	13	49	17	10	7	16	11	4	2	2	1	4	7	3	8	118	111	36	90	30	44	78	85	5	0	2	5	145	66	308	168	3	3	7	2	18	7	47	56	40	50	109	131	4
ENSG00000012817	0	0	0	0	0	0	0	2	0	0	0	0	6	3	0	0	0	4	0	0	626	775	453	645	1	0	0	0	0	0	1	0	0	0	0	0	0	0	0	0	0	0	9	0	0	0	0	0	0
ENSG00000012822	225	206	2442	2184	522	278	1454	814	541	1362	1572	1458	241	285	1347	1458	121	153	837	673	553	479	741	1120	211	164	2363	1829	522	369	1624	1365	438	161	3491	2987	489	449	2384	1491	384	378	1113	1977	357	410	1355	1517	1367
ENSG00000012963	1316	659	200	281	494	1420	287	825	766	926	710	773	1278	1155	825	857	2041	2466	829	903	1691	1404	1067	1271	605	760	169	348	733	808	322	522	519	447	282	162	1191	1377	470	887	1603	1799	1116	985	793	678	773	544	362
ENSG00000012983	1934	1270	1004	1142	1208	2090	1730	1795	1864	2227	2236	2696	778	1000	706	739	1546	1829	1442	2171	1507	1566	1169	1364	1060	1276	1241	1308	952	1147	844	1031	2233	2709	1606	2198	2006	1803	1823	1956	2135	1896	1772	1806	1628	1478	1313	1727	1937
ENSG00000013016	6	23	103	94	56	2	43	18	302	235	374	350	6	12	37	45	210	226	468	396	363	360	179	319	197	168	352	284	140	104	281	249	126	87	239	111	737	1054	745	535	329	308	252	264	438	411	533	380	675
ENSG00000013275	1852	2809	1627	1625	2396	1900	1846	1684	3528	2126	3526	2552	3982	3213	2456	2233	2790	2554	1677	1608	1484	1459	992	953	2210	2160	1451	1577	2313	2112	1682	1365	1615	1600	1195	1209	2498	2926	1639	2431	3720	4084	3587	2786	3703	3456	2223	2015	1691
ENSG00000013288	1958	1387	6173	3992	1949	1886	4244	3390	1228	1021	1121	1136	1009	991	1854	1690	598	652	1319	867	862	769	941	1068	817	822	2212	1657	1058	742	1460	1570	825	583	2131	1169	1035	1146	2217	1822	861	973	1435	1633	1198	1066	2174	1564	1659
ENSG00000013293	1	1	1	1	0	0	2	3	0	2	0	3	0	0	1	0	10	13	8	23	0	2	0	2	3	7	3	10	3	0	9	4	0	6	0	3	0	0	1	1	0	0	0	2	0	0	0	6	2
ENSG00000013297	4	8	26	14	9	4	10	5	6	4	11	11	5	4	10	7	674	1571	700	1031	311	181	177	331	52	56	74	103	574	519	914	896	4	11	5	23	10	10	4	5	178	267	187	359	3	12	22	12	14
ENSG00000013306	3928	3750	3197	3344	4122	3434	3645	3599	4306	2807	4463	3436	3819	3419	1893	1917	4278	3143	3417	3041	4244	4113	3914	3553	2424	2437	1420	1581	6644	6442	5255	4958	3404	4321	2657	2757	3611	3156	3005	3045	4070	4257	4660	3100	3695	4056	3981	3055	3303
ENSG00000013364	396	672	4868	4183	1543	335	1591	1116	668	790	2421	1295	1899	1316	4088	4738	233	219	1390	1129	921	772	1190	1668	237	157	2773	1964	686	332	2232	3152	3016	552	5178	3948	1605	2361	6142	8662	986	820	2429	2061	1006	947	1786	1396	3728
ENSG00000013374	955	866	1770	1506	935	1138	1622	1151	702	695	653	631	1284	1106	2050	1935	630	781	810	705	704	670	768	675	931	884	1208	1120	842	701	1104	1267	1090	585	1562	1075	891	966	1290	987	703	713	736	956	1249	1216	1648	1376	641
ENSG00000013375	889	1013	836	988	929	916	875	1084	584	720	796	709	1041	1075	1142	1225	701	975	966	951	1099	1093	1484	1157	1978	2405	2498	2938	827	912	1503	1121	1104	1114	1144	1362	551	611	660	824	1561	1408	1799	2211	1131	961	1324	1507	883
ENSG00000013392	133	69	141	148	81	144	208	181	29	73	59	92	80	104	176	185	37	81	113	182	109	75	162	96	186	208	411	530	80	66	213	169	118	150	143	415	64	57	162	104	104	116	163	218	31	52	63	98	161
ENSG00000013441	283	491	494	675	549	335	250	214	235	1099	263	718	388	865	518	605	317	461	817	1198	374	431	709	616	517	853	352	664	387	459	506	643	339	531	797	843	266	195	266	190	603	525	657	825	496	470	673	725	1177
ENSG00000013503	567	599	468	437	529	659	403	397	508	454	480	402	751	654	452	419	1172	1090	438	617	876	954	451	528	888	1006	603	588	557	640	588	481	621	1040	482	497	669	674	407	698	573	562	416	424	780	660	535	530	351
ENSG00000013523	812	714	756	732	654	696	756	729	1106	1174	1277	1340	761	859	1124	1106	1391	1335	1681	1476	961	951	1088	1066	1002	983	1148	1219	765	738	1047	816	1075	1199	1345	1384	968	889	1188	996	1353	1244	1441	1393	763	822	757	701	753
ENSG00000013561	974	1136	887	1133	1063	1056	1222	1108	391	521	548	588	831	794	939	925	732	792	872	875	443	455	441	356	589	735	650	1150	313	345	344	526	697	595	954	735	512	669	529	1092	1341	1218	1610	1520	384	320	421	336	687
ENSG00000013563	847	384	1002	860	511	871	944	992	397	524	428	538	525	548	1510	1675	162	161	404	305	475	401	764	714	497	386	1154	885	390	304	463	458	331	252	517	480	428	414	932	723	630	679	1595	1331	469	429	642	649	461
ENSG00000013573	2251	2254	1024	1063	2411	2355	445	1096	2227	2048	1323	1570	3028	4935	1995	2144	1901	1975	836	1676	2031	2311	886	1360	3266	5107	950	1324	3132	3983	2163	2096	1069	2962	449	485	2212	1910	559	609	2204	2248	993	1110	1907	2189	1277	1957	1117
ENSG00000013583	488	446	729	660	542	428	603	688	596	611	587	579	603	470	697	711	649	681	613	641	857	749	938	830	666	519	638	712	537	487	556	670	706	518	576	488	738	486	897	916	640	726	798	758	522	556	612	431	282
ENSG00000013588	43	27336	87800	81792	35239	13	129	51	20	10	182	9	18829	18608	35948	30309	3275	3434	6826	9253	8812	6306	19301	14923	16779	14060	64473	43549	4362	4199	7502	8654	7193	5991	17475	7768	9456	20008	20315	49822	17450	15600	41250	51468	46847	45768	49813	51489	532
ENSG00000013619	556	317	262	212	349	435	177	347	398	340	323	311	138	128	111	83	76	35	35	55	335	346	339	315	132	113	51	40	8	11	7	11	70	90	150	142	85	168	60	193	122	102	99	71	367	474	241	247	156
ENSG00000013725	3	1	3	1	3	0	3	2	19	15	5	14	5	5	13	31	4	13	17	58	28	28	9	36	0	0	1	0	25	10	10	13	12	23	0	26	5	2	3	2	25	39	57	31	41	44	80	50	38
ENSG00000013810	2920	5192	1342	1683	4800	3012	432	2076	3548	1976	2126	1840	2659	3035	865	888	3137	2818	817	1623	1451	1589	318	645	2907	2871	228	650	3984	3938	1655	1941	1782	2419	430	383	4231	3650	750	2220	1895	2235	1228	916	3067	3273	2547	2501	2187
ENSG00000014123	465	711	831	1271	668	506	357	632	310	706	333	612	825	1015	1082	1116	488	796	838	770	927	852	905	944	1067	1577	901	1879	673	869	905	1165	929	757	959	928	772	740	717	779	1120	1197	1155	1641	626	516	584	647	918
ENSG00000014138	2042	1274	508	607	1299	1902	242	1053	1161	762	728	651	1181	1142	507	580	1672	1783	568	1366	1303	1397	453	681	904	1068	168	277	1679	1755	719	1039	1147	2018	671	738	2283	2029	679	952	1339	1516	894	840	697	790	671	681	1847
ENSG00000014164	1410	1362	1657	1362	1519	1356	1180	1195	1699	967	1615	1057	885	790	598	646	889	683	731	635	846	884	1122	871	1481	1392	1699	1251	1219	1078	1245	1050	461	664	473	525	1007	1088	980	1217	427	469	380	404	861	868	809	874	770
ENSG00000014216	4730	8315	17351	16217	13500	4178	5127	6356	11076	8640	12886	10110	9050	6853	10022	10968	10916	10898	12545	9533	5838	5310	3371	5718	8505	6462	12326	10312	11548	9024	7452	11262	13389	7072	15047	13107	8076	7994	12077	15963	14363	16294	21469	19735	4280	4897	6018	5538	17865
ENSG00000014257	13	75	151	168	150	14	15	19	37	199	41	114	30	26	128	153	33	50	99	57	16	23	4	8	17	49	65	89	13	12	25	40	28	11	86	63	2	5	17	6	34	24	39	82	10	7	32	24	181
ENSG00000014641	2015	1936	950	1393	1801	2009	895	2115	1019	1705	862	1849	1890	1984	1569	1678	2644	3301	2206	2331	2070	1801	1018	1376	1600	1945	796	1554	2507	2636	1412	2845	2898	1969	2012	1980	2009	1873	1294	1598	1573	1828	1702	1953	3133	2907	3368	2515	1799
ENSG00000014824	1129	1065	674	1050	773	1373	1000	1599	433	986	495	1024	2329	2727	3524	3584	915	1475	1448	1366	1161	1007	945	1074	852	1344	639	1303	1078	1439	1120	1687	893	657	740	712	1000	1223	903	1240	1434	1536	1433	1619	1592	1586	1464	1543	1225
ENSG00000014914	246	312	526	635	498	222	272	218	388	500	311	419	226	403	671	818	106	177	211	260	80	123	47	133	331	376	470	559	157	152	183	201	162	173	75	159	231	132	290	90	210	194	162	203	272	322	424	570	309
ENSG00000014919	2662	1252	1116	1504	1315	2619	2627	2847	815	1327	945	1296	1757	1575	2298	2210	1132	1227	1312	1201	1095	846	899	906	933	904	772	968	1216	1382	1385	1641	1601	1104	1326	1373	1835	1745	1574	2011	1134	1164	1255	1315	1251	1061	1293	1027	1516
ENSG00000015133	878	437	393	361	349	745	948	720	2133	2663	1405	2085	882	1083	647	810	1479	1428	2049	1648	2125	2107	1461	1401	855	709	941	533	1260	891	1204	1255	1619	1728	1617	1166	863	800	1367	835	1057	1087	1093	769	416	474	404	389	1374
ENSG00000015153	569	320	200	280	267	567	277	456	132	257	133	250	301	545	399	451	353	486	483	813	409	487	514	336	498	557	292	607	288	450	439	493	295	604	242	477	577	503	463	437	375	322	325	389	311	412	414	572	362
ENSG00000015171	1163	1579	1141	1347	1275	1278	1376	1261	1390	1899	1347	1799	2270	1882	2250	2062	1098	1297	1262	953	1012	851	961	875	1469	1810	1174	1378	1235	1534	1534	1412	900	844	712	639	1039	1215	926	911	1424	1452	1151	1297	2152	1885	1939	1860	614
ENSG00000015285	40	7	15	10	5	44	80	53	5	9	5	11	13	20	33	30	2	5	5	2	15	10	21	19	2	3	7	7	17	15	25	21	2	4	3	18	5	2	10	2	4	6	4	4	7	18	27	26	4
ENSG00000015413	3	2	1	0	2	3	4	3	1	4	2	1	0	3	2	0	2	0	0	0	2	0	0	0	1	1	1	2	0	1	1	0	12	2	81	46	2	2	17	6	2	3	5	2	0	3	0	2	1
ENSG00000015475	1100	1198	1813	1614	1337	911	880	1057	1650	1095	1701	1676	975	837	1231	1114	803	772	782	734	575	610	633	497	1279	1098	2166	1884	973	868	959	941	770	735	1072	1095	1039	1112	1673	1940	897	927	1576	1383	1811	1684	1831	1350	1144
ENSG00000015479	6544	6277	3867	5094	5431	7539	2964	5175	3463	6298	2698	4867	5322	5160	3956	4034	5693	7473	4522	4853	6405	6099	4694	4256	5597	6476	3427	4596	5471	7310	3899	5367	8882	8613	5616	4850	5948	6472	3517	4548	8150	8028	5660	5720	6753	5989	5254	5164	3921
ENSG00000015520	9	4	12	3	4	5	29	8	9	23	12	21	4	3	9	11	18	9	230	113	2	7	9	0	5	6	4	8	3	2	9	5	8	4	30	52	21	13	64	10	9	3	6	6	7	16	27	36	56
ENSG00000015532	1776	829	1249	1148	1069	1413	1793	2123	1158	1421	1059	1425	1215	1388	1624	1560	970	1073	1733	1474	1565	1477	1432	1690	1270	1225	1364	1123	1064	987	1200	1045	863	850	815	701	1392	1046	1597	1405	1294	1529	1645	1613	1053	1149	1152	1034	1416
ENSG00000015676	3177	2058	2173	1950	2103	2925	2663	2551	2323	2331	2267	2268	3310	2890	3130	2812	2288	2190	2571	2512	2124	2054	2177	2177	2640	2303	2472	2312	2395	2169	2535	2403	2169	2254	2086	2300	2658	2566	2468	2471	1990	2025	2081	2017	3661	3899	3945	4128	5681
ENSG00000016082	0	406	426	400	380	0	0	0	1	0	0	0	0	0	0	0	47	83	24	43	44	57	26	31	3	4	2	5	62	89	69	55	0	0	0	0	91	89	29	35	48	57	38	32	0	0	0	0	0
ENSG00000016391	2	232	110	123	177	3	4	2	16	37	12	23	3	3	0	1	3	8	4	2	764	783	403	456	152	242	41	79	545	442	350	369	11	11	30	40	1	2	0	2	234	332	242	263	445	487	500	477	52
ENSG00000016402	1	7	18	18	11	0	2	2	22	55	30	71	0	0	0	2	162	176	179	139	13	10	5	14	158	160	362	469	38	37	30	70	282	121	258	363	53	66	108	62	16	17	47	63	2	0	2	0	289
ENSG00000016602	1	0	0	0	0	1	1	0	2	2	6	3	0	0	2	2	2	0	0	0	0	0	2	2	4	6	23	57	0	0	0	3	73	4	736	128	2	2	8	0	0	0	2	0	0	0	0	0	1
ENSG00000016864	648	442	538	534	403	669	533	662	540	746	485	673	761	923	1011	1087	638	812	835	748	616	542	394	606	516	661	779	815	535	618	518	658	681	649	587	582	531	484	696	508	487	480	502	646	535	488	664	669	686
ENSG00000017260	3658	2650	2237	2668	2393	3799	5395	5295	2339	3848	3937	4160	2119	2422	2676	2478	4806	5405	6016	5234	9673	8442	9710	9407	3410	4173	4038	5293	2627	3095	2830	3555	3446	3086	3770	3996	3033	3508	2787	4147	3024	2998	3495	3096	3240	2996	2749	2608	5119
ENSG00000017427	7	50	87	54	139	10	12	28	177	180	187	89	2	0	0	0	203	209	60	748	0	4	3	3	268	202	182	177	5	2	2	1	0	13	0	6	5	3	3	2	36	11	20	17	4	0	0	6	23
ENSG00000017483	14	2	14	2	10	15	79	15	26	10	11	6	2610	2497	853	912	3	3	8	6	7	5	4	2	16	2	15	10	3	6	7	3	2	11	5	0	690	561	320	260	0	4	2	2	3	2	8	4	4
ENSG00000017797	1695	3394	3357	3389	3309	1786	1576	2020	1797	1736	1862	1720	2416	1862	2290	2234	2489	2969	2679	1889	1812	1869	1783	1704	2756	2541	3776	3417	3199	3221	2724	2979	1530	942	1397	970	3219	2962	2888	3963	3002	3311	4001	3973	4826	4574	4795	3970	3384
ENSG00000018189	581	727	588	731	760	539	371	351	269	367	217	286	472	616	626	644	387	468	437	805	389	537	502	497	652	608	429	446	523	608	561	577	486	878	450	817	429	282	356	264	740	602	471	583	391	512	392	600	405
ENSG00000018236	1032	82	359	332	141	516	937	960	4552	11492	6921	7985	8	3	1	1	6385	6086	6899	4016	772	896	647	1686	965	484	591	714	2020	1948	796	2202	699	516	554	718	2738	2349	1440	3083	9	11	3	5	6	8	9	16	382
ENSG00000018280	8	7	17	9	19	14	31	27	27	46	17	39	11	23	16	24	17	11	17	17	21	11	5	16	5	9	23	26	7	6	7	12	9	21	29	32	19	13	36	7	9	8	18	20	6	12	15	8	35
ENSG00000018408	1483	2726	1679	2244	2004	1484	1532	2036	478	688	699	713	1322	999	1527	1523	2295	1940	3585	3000	2937	2080	3861	3357	3735	2731	3702	3522	1370	1387	1786	1867	1070	826	1828	1325	1286	1908	1373	1778	1675	1553	1436	1302	1005	828	856	808	608
ENSG00000018510	1389	3084	1363	1943	2335	1715	1470	1278	1300	1633	1100	1788	2222	2115	2220	2029	2113	2452	1906	1932	3605	2847	2847	2838	3407	3936	1759	2933	1312	2068	1205	1715	2909	2779	1863	1790	2684	2722	1923	2084	3181	2884	2500	2838	3029	2442	2126	1963	3540
ENSG00000018610	568	619	446	589	504	728	343	479	163	255	177	298	467	454	564	526	417	441	374	284	742	790	727	517	350	379	276	376	292	368	332	352	472	485	389	398	456	740	364	733	630	826	623	672	725	622	725	558	274
ENSG00000018625	1	1	4	1	3	3	179	21	2	1	7	2	2	3	4	6	4	3	11	25	1	0	2	2	7	5	18	10	2	1	10	2	7	13	15	57	3	0	12	3	4	4	13	18	9	19	32	36	4
ENSG00000018699	537	812	381	407	661	512	360	343	354	425	274	322	960	778	627	617	1097	1139	752	785	773	924	351	488	807	799	375	451	1134	1440	701	958	851	1080	337	344	755	753	477	532	661	780	442	470	1013	900	677	731	445
ENSG00000018869	0	15	22	28	15	0	0	0	0	0	3	0	3	8	7	4	0	0	2	2	46	37	9	15	0	1	3	2	3	4	7	8	0	0	0	0	0	0	0	4	0	0	3	2	0	0	0	0	0
ENSG00000019102	17	8	6	4	7	24	1	10	11	14	3	9	9	26	8	9	5	8	4	6	40	38	8	26	67	89	1396	1375	6	4	0	3	8	28	9	20	14	15	3	4	2	6	3	8	35	28	38	74	1
ENSG00000019144	1636	2054	2598	2362	2806	1385	3835	2425	1684	1155	1402	1273	5388	7080	5766	7680	328	492	776	721	749	767	283	578	5162	6114	5426	5523	1839	1772	1919	1490	1198	1309	2208	1861	3396	2199	1951	1415	1129	1500	1319	1453	1503	1679	2447	2428	406
ENSG00000019169	0	2	3	5	4	1	4	2	1	2	4	1	0	1	2	0	0	0	0	0	1	2	2	0	0	1	1	8	2	0	6	10	33	47	70	29	3	2	5	5	60	44	48	90	0	2	3	6	1
ENSG00000019186	6	7	67	16	4	1	10	33	5	0	12	4	26	26	195	184	73	51	492	494	6	4	37	187	1313	528	1340	1022	2	1	8	5	76	73	217	159	683	88	8924	554	262	189	905	2665	75	84	120	159	4667
ENSG00000019485	989	192	959	484	341	972	1997	1068	1421	1008	917	897	536	590	630	631	812	1047	627	340	492	449	546	381	161	181	151	131	690	585	684	647	1075	912	1518	1121	368	429	611	362	417	512	505	605	399	436	580	600	1019
ENSG00000019505	0	0	0	0	0	0	1	2	468	164	330	307	0	0	0	0	2	0	4	0	151	107	98	139	1	1	1	0	2	1	0	0	2	2	5	3	2	0	2	2	41	39	141	172	347	395	1030	657	2130
ENSG00000019549	437	491	681	480	413	712	1901	1260	945	1104	1087	1032	471	546	957	983	612	537	1322	1117	1304	1242	2203	1579	947	1469	1068	1680	628	605	880	843	194	228	294	171	1464	2209	731	1053	1222	1250	855	851	194	182	137	145	4
ENSG00000019582	62	42	24	38	45	76	27	66	58	77	65	61	37	78	26	40	68	62	40	154	723	329	4188	1812	49	65	21	26	37	52	256	511	86	142	4223	273	49	31	21	6	64	40	40	74	602	640	1065	836	34
ENSG00000019991	2	2	0	0	3	1	1	1	0	3	1	1	0	0	0	0	0	0	0	0	0	0	0	0	2	0	0	0	2	0	1	1	10	16	3	40	0	0	1	0	0	0	2	0	0	0	0	0	39
ENSG00000019995	1063	1107	921	967	979	1155	1634	1055	993	1312	988	998	865	893	971	830	1410	1707	1963	1653	1940	1863	2865	1998	842	789	893	806	761	907	1058	887	1014	1066	829	721	1157	1052	1174	893	1074	1117	976	1121	901	883	1012	1173	1421
ENSG00000020129	916	1780	2318	2075	1535	1056	990	843	1826	1362	2741	1672	1665	1885	2338	2196	1295	886	728	805	764	704	554	677	1224	1383	1701	1304	1524	1442	1898	1388	875	1071	1265	1024	1087	1483	1792	2081	900	891	1184	939	878	872	649	679	877
ENSG00000020181	380	190	385	196	207	351	1053	456	617	525	559	401	219	211	364	313	199	199	239	206	469	440	432	556	311	315	259	218	173	143	393	217	243	219	466	284	191	171	305	160	129	123	111	159	430	412	712	511	143
ENSG00000020256	887	492	577	503	557	813	877	632	1119	1017	993	914	1076	827	854	758	1734	1585	1617	1792	1655	1904	1335	1424	1129	775	1000	777	1919	1320	1898	1609	1862	1650	1114	1260	2021	1787	2199	1812	963	1000	920	901	702	733	700	606	615
ENSG00000020426	702	486	208	331	444	697	630	578	510	852	557	809	361	378	302	357	780	1080	880	1241	769	905	441	705	498	588	322	629	459	541	322	516	774	1135	520	1087	764	675	529	779	893	900	745	689	612	654	668	743	408
ENSG00000020577	1795	829	3179	2154	795	1385	3992	3103	1238	645	2225	2443	1134	1207	1813	1569	790	1345	1568	3330	1429	1553	465	1346	1224	1303	5337	4456	389	447	1269	802	231	587	1541	2008	1316	1216	966	1540	844	923	1658	3175	2017	2708	2500	3174	386
ENSG00000020633	1374	129	75	46	120	1402	1109	966	1134	955	562	689	11	3	0	0	642	480	552	344	1857	1730	1560	1181	0	0	11	1	289	251	256	188	135	109	209	83	151	196	176	95	250	292	183	186	761	647	683	572	2747
ENSG00000020922	1449	940	667	803	955	1630	732	1341	867	1650	662	1195	1260	1549	1295	1478	992	1220	784	1138	586	608	399	479	765	936	410	587	1304	1636	1031	1942	748	773	550	596	1194	1037	1008	898	2378	2128	1701	1948	850	852	706	872	272
ENSG00000021300	25	59	229	210	144	29	53	19	34	39	47	79	26	39	58	67	6	10	8	2	37	26	18	35	14	21	118	78	22	22	77	85	64	33	197	120	19	34	119	116	39	50	113	130	6	23	5	26	511
ENSG00000021355	12	165	247	322	256	6	6	4	19	13	28	7	639	498	972	1396	254	285	642	527	158	149	1188	832	254	298	463	501	369	276	401	1237	1649	692	1549	871	298	626	1167	2895	1758	1223	1991	1790	1221	1038	1246	1269	1307
ENSG00000021461	0	1	4	4	0	1	4	1	2	1	3	2	0	0	0	2	0	0	4	8	0	0	0	0	3	0	0	1	1	0	1	3	0	0	10	3	2	1	4	0	0	0	0	2	0	2	2	2	0
ENSG00000021488	8	3	19	8	4	3	5	3	13	31	15	20	0	0	3	2	4	9	11	23	1	0	2	2	3	4	7	6	2	1	4	3	3	6	13	15	3	9	10	1	22	18	17	11	6	11	11	18	3
ENSG00000021574	982	735	491	620	554	1025	548	765	522	1420	429	1302	909	879	658	592	1128	1526	1501	974	1275	1022	993	1038	562	745	508	837	676	994	576	879	966	875	771	562	551	740	444	672	586	599	470	603	1208	954	1223	967	515
ENSG00000021645	5	1	0	1	1	7	6	10	513	725	687	735	2	4	11	16	2	2	5	4	257	364	215	248	9	12	17	21	14	10	23	16	0	0	2	0	52	35	10	29	0	0	0	2	0	0	0	0	1
ENSG00000021762	660	171	513	447	299	543	577	667	586	597	298	465	359	440	448	567	234	281	224	254	468	432	404	549	181	161	142	114	368	280	374	501	224	147	290	171	263	182	322	169	290	363	312	341	86	108	162	219	359
ENSG00000021776	1993	1330	955	947	1265	2031	1497	1760	1002	1143	892	930	2444	2105	1817	1901	2858	3223	2049	2279	1530	1536	1023	1169	1902	2000	1405	1324	1661	1757	1369	1511	2281	2369	1760	1634	2117	1923	1892	1587	1928	1745	1469	1409	1632	1596	1306	1767	2049
ENSG00000021826	10	2	8	22	7	10	16	27	4	23	18	61	5	2	16	14	9	6	48	19	1218	1093	1097	1148	12	12	4	8	69	38	262	283	1177	376	753	616	319	268	404	229	0	6	9	11	7	44	28	22	33071
ENSG00000021852	1	0	0	0	0	0	1	0	0	0	2	0	0	0	0	0	0	0	0	0	0	0	0	2	0	1	0	0	0	0	2	0	0	0	0	0	0	0	0	0	0	0	0	0	0	0	0	0	3
ENSG00000022267	102	285	547	485	252	93	743	692	663	454	1022	947	48	29	17	16	347	291	751	469	4352	4193	4715	5411	155	54	174	77	122	101	304	254	29	47	9	32	1259	1418	2015	3032	719	909	1128	1136	31	44	28	44	234
ENSG00000022277	1403	1488	1524	1435	1541	1495	1436	1447	952	928	1039	884	2672	2220	2587	2467	1423	1594	1753	1248	1932	1923	1838	1510	2506	2542	3075	2916	1827	1767	1727	1528	1624	1430	1326	1140	3141	3556	3111	3461	1990	2226	1914	2078	2622	2499	2627	2199	953
ENSG00000022355	0	0	0	0	0	0	0	0	0	0	0	0	0	0	0	0	0	0	0	0	0	0	0	0	0	1	1	1	0	0	0	0	0	0	0	0	0	0	0	0	0	0	0	0	0	0	0	0	0
ENSG00000022556	864	4447	4181	4565	4591	806	571	909	1	2	3	1	3025	2455	2404	2501	1797	1597	1397	1263	1	4	2	0	1695	1778	3360	2877	22	1	2	3	2	16	2	6	1012	857	1146	1090	1585	1685	2093	2018	2	0	0	0	0
ENSG00000022567	951	885	1177	972	873	728	974	706	925	633	976	738	622	606	540	470	659	596	958	811	1132	1043	1178	952	814	796	1441	1102	359	289	429	379	361	507	542	639	615	722	3501	1069	800	736	914	991	1421	1208	1570	1292	2170
ENSG00000022840	4221	3104	3654	3450	3194	4038	5945	4824	2602	2003	3257	2325	3670	2916	4266	4129	2505	2279	3379	2587	2413	2100	3291	2662	3183	2120	5287	3781	2997	2537	3890	2822	4847	2581	4209	4217	3041	2675	3544	4080	3529	3660	4960	4363	3445	3107	4568	3751	3641
ENSG00000022976	595	315	350	361	321	580	537	443	571	663	564	603	423	498	499	489	305	356	410	527	432	616	413	455	227	297	270	266	367	424	562	478	396	614	448	525	528	428	684	421	812	832	550	684	325	390	365	463	350
ENSG00000023041	460	701	299	529	504	615	206	329	423	852	406	709	704	998	617	771	1010	1276	586	940	806	887	552	680	451	883	230	466	556	737	309	565	705	907	599	630	675	833	425	725	856	834	698	608	1102	906	1004	1074	915
ENSG00000023171	162	47	15	14	19	175	194	113	0	2	5	2	9	12	2	5	0	5	5	10	1108	1030	3973	2862	0	4	5	6	12	10	16	20	32	32	33	54	15	59	34	28	239	216	201	239	305	222	221	268	2440
ENSG00000023191	3032	3377	3246	3039	3449	2843	3437	2506	3435	2327	3329	2635	4732	3889	4180	3881	2579	1973	2135	1638	2512	2467	2475	2226	2837	2443	2346	2000	4932	4498	5090	4230	1907	1642	1437	1296	3244	3257	2748	2967	2793	3410	2839	2620	753	830	813	796	2106
ENSG00000023228	2677	1546	892	1226	1385	2755	2367	2612	1442	2638	1247	2458	1857	1626	1732	1695	2436	2872	2228	1976	2761	2702	1947	2020	2424	2406	1602	2190	2952	3246	1761	3066	3640	2783	3136	2916	1116	1034	875	1059	1923	2138	1926	1922	2248	1864	2162	1985	4276
ENSG00000023287	2017	3178	3424	3377	3257	2135	3273	2114	1198	2175	1399	2551	2869	2228	4764	3997	2545	3224	3497	2884	2793	2915	4280	3342	3999	2949	4712	4580	1295	1359	1799	1691	4289	2348	3315	2621	1713	1524	2039	1889	3207	3238	3053	3651	3085	2469	3361	3057	1926
ENSG00000023318	1351	1341	1618	1555	1150	1504	1747	1813	1298	1307	1503	1641	834	950	1217	1169	1153	1256	1847	1134	1309	1077	1937	1419	576	767	928	1035	1210	1258	2254	1703	1130	981	1437	1433	1137	1559	1689	2070	1401	1315	2139	2280	1305	1099	1563	1421	942
ENSG00000023330	802	1125	1148	1145	1035	853	1274	1018	1114	734	1719	993	1456	1051	1078	1123	1576	1386	967	830	667	692	762	630	1578	1147	1494	1217	1021	841	889	762	713	609	745	820	1212	1219	1432	2145	803	863	1004	914	990	942	815	876	1727
ENSG00000023445	34	281	181	188	203	27	46	41	18	25	74	30	158	148	546	903	27	41	136	226	151	313	30	102	179	192	110	117	100	215	122	366	435	618	651	868	68	145	38	56	5172	4580	3853	3364	6638	5211	2995	3736	337
ENSG00000023516	2681	1766	2202	2305	1731	2819	2050	2381	1754	2356	1977	2342	2632	2378	2954	2650	1376	1724	2222	2145	2753	2691	3014	3043	2049	2017	2400	2040	1708	1934	1938	2080	3049	2464	3007	2774	1497	1661	1496	1636	2898	2404	2677	2788	2634	2521	2512	2680	4352
ENSG00000023572	172	200	75	105	130	210	123	149	168	140	270	165	142	166	85	78	235	203	115	148	79	104	62	59	92	147	57	84	213	285	169	204	242	230	141	134	209	325	122	321	236	200	224	148	284	184	166	135	104
ENSG00000023608	190	196	76	123	115	220	173	270	102	299	203	380	632	790	659	623	485	737	1145	1276	495	508	723	619	254	339	108	286	176	263	428	450	471	607	369	502	2094	1163	503	885	696	663	706	820	280	275	307	290	245
ENSG00000023697	728	832	647	834	975	753	408	826	687	868	776	815	954	964	1051	963	559	718	701	710	1056	883	1013	993	1189	1344	921	1487	957	905	807	988	1193	666	568	361	838	967	501	914	1608	1572	1441	1314	668	634	739	717	561
ENSG00000023734	3060	4548	2571	2955	3805	3416	2753	3035	2820	2601	3299	3234	4528	4111	3299	3160	3600	3621	3017	2430	3726	3279	3564	3050	3698	3948	3254	3913	4523	5335	3450	3709	4132	3479	2975	2601	3209	3783	2212	3650	4731	4786	4290	3817	3663	3231	2942	2483	2391
ENSG00000023839	688	2051	1010	1736	1900	881	1005	1074	214	160	299	194	72	105	85	89	455	537	601	753	5	11	4	7	42	40	26	25	44	42	24	15	4061	6114	4767	5349	232	173	147	118	125	113	112	89	48	48	27	62	901
ENSG00000023892	288	373	479	433	437	214	531	370	689	719	527	625	495	393	621	632	312	340	693	475	439	431	451	422	306	219	190	228	256	134	433	332	242	125	227	426	546	507	598	516	262	323	306	356	402	433	599	564	559
ENSG00000023902	412	58	21	28	50	433	257	328	299	226	70	169	29	34	47	46	212	176	64	88	632	580	418	364	330	338	454	368	285	216	214	154	71	121	17	29	290	180	120	114	13	12	13	15	75	70	98	82	223
ENSG00000023909	2235	2726	523	591	1486	2612	1422	1724	751	678	854	872	2211	2030	1305	1212	3147	3209	2922	2187	1430	1777	930	1294	1527	1550	503	665	2680	2842	2958	4685	3819	3722	1247	2374	3347	3497	1988	2861	1162	925	754	802	2441	1788	1593	1495	356
ENSG00000024048	1264	1381	1603	1546	1465	1225	1523	1451	1395	1802	1813	1615	1011	1080	1006	1021	1869	2051	1998	2617	1982	2317	1365	1746	1709	1687	1832	1739	1294	1426	1263	1315	2052	1762	2091	2059	1079	1025	1153	1100	2278	1992	2245	2192	1658	1688	1988	2267	1225
ENSG00000024422	2228	2231	4356	3927	3369	1922	4750	3821	3594	1327	5844	2509	3089	2289	4804	5101	3836	2405	4447	3388	1197	1028	1898	1983	2740	1097	6730	3169	1430	1363	1189	1088	5884	3098	9051	5164	6749	5950	9529	7231	1946	1947	3582	2995	2322	2616	2982	2358	250
ENSG00000024526	1516	4132	276	928	2697	1918	354	1661	740	1918	703	1443	1545	2196	473	427	2316	3650	1264	2098	2371	2565	508	1314	1237	1786	19	389	863	1637	494	1331	2065	1911	405	259	2029	1995	360	964	2065	2225	947	957	2826	1921	1692	1703	572
ENSG00000024862	114	131	198	255	150	146	166	170	62	164	75	166	186	185	523	465	83	147	286	240	180	157	227	213	96	115	140	216	129	116	185	236	392	161	482	420	92	117	133	145	162	187	187	326	117	105	240	175	185
ENSG00000025039	341	1	6	6	0	423	573	497	209	612	191	731	5	4	2	4	240	192	694	359	817	505	1384	1211	20	20	41	72	266	247	502	447	7	0	73	26	154	113	639	526	22	31	121	131	206	116	410	233	252
ENSG00000025156	328	256	141	225	242	383	260	351	173	342	141	323	295	315	277	251	232	265	251	262	325	354	273	241	341	335	176	231	268	333	241	319	560	599	349	380	482	320	229	305	245	267	165	217	308	266	272	253	173
ENSG00000025293	1334	1404	1068	1050	1225	1339	1448	1521	773	1203	653	963	1886	1504	1771	1714	703	925	1184	1016	1546	1607	1925	1645	1351	1016	1592	1252	1295	1292	1297	1213	2124	1742	2164	1838	1755	1638	1952	1484	1647	1841	1318	1587	1629	1675	1700	1620	1009
ENSG00000025423	115	101	20	24	87	105	9	50	97	128	45	79	138	172	103	137	64	92	53	66	81	67	36	75	98	110	9	33	141	164	46	94	121	85	146	71	161	158	31	41	94	93	40	53	77	93	111	76	54
ENSG00000025434	305	222	393	327	352	313	238	230	340	263	280	322	258	315	273	339	392	381	444	389	201	196	179	139	183	204	328	312	306	284	280	282	190	133	217	261	169	168	239	226	232	248	257	256	430	543	758	715	749
ENSG00000025708	249	60	74	125	94	192	115	152	165	289	132	247	121	173	156	215	182	149	697	992	1028	1092	1917	1658	114	163	78	188	352	295	2763	2910	210	288	362	327	93	57	165	67	626	537	679	688	165	195	461	322	671
ENSG00000025770	1560	1112	418	491	1014	1687	421	746	3026	1948	1748	1334	1105	1347	472	557	2588	2327	720	992	1110	1075	636	951	1325	1838	246	406	1670	1723	587	906	892	1302	308	261	677	765	202	323	1448	1747	734	609	983	1036	1066	854	1188
ENSG00000025772	2161	1163	1286	997	1119	2381	2451	2055	675	403	1130	589	2101	1571	1815	1580	990	1105	1217	837	1690	1692	1744	1407	3023	2145	3192	2892	2152	1834	2559	1700	1825	1342	1712	1580	1806	1847	1391	2647	1359	1387	1937	1266	1867	1726	1352	1084	1062
ENSG00000025796	1427	1843	1882	1712	1624	1486	2376	1701	2050	1978	2548	1845	1662	1623	1752	1616	1299	1444	1907	1984	2027	2147	2892	2341	2295	2474	2817	2570	2046	1764	3567	2479	2292	2383	2459	3194	1490	1649	1805	1874	2612	2240	2848	3244	1438	1408	1452	1852	2161
ENSG00000025800	3932	6252	7060	6684	6426	4059	4356	4429	3891	3476	4398	4085	3304	3019	3449	3318	2880	2625	4089	2710	4494	3955	4608	3898	3622	2521	4434	3223	4252	4067	5135	4037	5535	3926	4802	3905	5104	4396	4999	6233	5653	5359	7085	6463	4540	3827	3649	3444	3012
ENSG00000026025	41	470	246	256	351	34	64	81	9665	4270	14696	6815	32	22	57	52	0	32	3	2	489	886	899	630	320	268	325	359	249	125	397	286	2	2	17	15	3498	653	774	488	3060	3575	2034	1058	1887	1434	1150	824	217
ENSG00000026036	1815	1533	701	881	1547	1546	955	819	988	786	609	580	2263	3613	1386	1515	1513	1287	574	1564	1300	2145	635	1308	3348	4286	1037	1077	2220	2580	1831	1422	906	3676	999	1671	3120	1776	1674	609	1513	1164	671	613	2616	3933	2571	4452	1077
ENSG00000026103	8	111	89	160	143	11	4	14	3	25	16	18	173	245	330	422	121	167	314	331	130	157	76	92	195	226	57	219	307	384	262	516	229	190	357	517	210	302	132	386	138	145	285	202	325	312	260	300	78
ENSG00000026297	337	208	682	552	336	293	362	403	295	459	143	531	326	323	427	427	354	464	638	559	593	516	350	577	241	298	450	475	819	739	850	1236	664	509	841	894	216	260	389	408	456	602	715	892	262	245	455	245	569
ENSG00000026508	15753	12148	9441	8941	9471	16880	15481	24432	8929	7410	16253	10841	8646	7893	9437	8763	11618	8628	19119	17886	9648	10552	12505	13436	11680	9632	8601	7356	9208	9302	8867	11310	9625	11260	15554	12075	12609	15032	15237	16913	30990	25596	32763	21254	9330	6356	2603	3481	2142
ENSG00000026559	2251	190	425	224	228	1759	6801	1989	900	928	922	770	13	4	0	0	497	482	807	531	1577	1318	6673	2435	158	19	119	22	498	357	1211	666	519	349	792	372	561	299	761	266	427	406	510	387	859	938	1205	1003	31
ENSG00000026652	114	92	325	214	203	122	388	216	237	416	289	407	103	203	453	368	111	145	273	449	179	281	247	371	602	536	602	418	147	158	437	306	282	497	612	1016	274	219	309	303	222	208	229	354	118	155	288	348	383
ENSG00000026751	1	1	13	5	0	1	20	13	29	2	526	14	2	3	118	57	0	0	6	0	0	0	0	0	35	106	242	248	2	0	7	2	7	9	42	69	3	22	8	155	81	96	411	540	12	7	35	10	55
ENSG00000026950	93	120	834	738	352	58	49	135	101	266	84	244	231	263	980	1962	144	232	724	663	334	348	288	335	207	155	522	623	102	52	240	382	834	297	911	675	95	44	185	37	178	167	187	445	117	150	468	451	498
ENSG00000027001	592	392	296	374	393	564	314	584	713	923	599	991	556	527	446	461	452	530	364	344	598	617	351	525	387	406	266	361	828	810	428	771	527	447	235	216	443	421	279	354	334	418	267	293	264	304	350	298	401
ENSG00000027075	569	666	730	830	697	477	1257	848	1640	1995	1908	2714	777	681	694	745	1722	1715	2364	2184	1456	1453	1136	2020	1264	928	1192	1219	462	364	580	556	763	513	1071	1342	426	427	652	617	930	873	1151	1160	384	440	580	580	1771
ENSG00000027644	2	3	1	2	3	5	3	1	3	3	4	3	3	5	2	1	0	3	2	2	8	10	10	19	1	2	0	1	1	1	4	2	4	13	2	9	8	5	5	1	4	0	3	5	18	20	9	42	6
ENSG00000027697	179	368	542	580	320	244	266	434	209	509	444	512	309	449	1145	1117	548	835	1050	755	542	523	1062	538	258	455	340	621	298	399	395	797	1789	1252	4132	3596	342	461	954	615	1478	1213	2398	3900	704	634	664	632	720
ENSG00000027847	707	743	1217	1068	766	719	775	739	470	402	530	458	645	851	755	761	596	555	690	634	748	657	547	599	508	611	818	833	551	589	767	664	390	454	452	466	518	569	787	799	612	617	635	647	377	411	410	405	407
ENSG00000027869	5	21	8	7	10	6	4	2	184	95	163	68	4	3	3	3	67	58	97	79	214	235	394	219	47	46	13	10	19	20	25	13	96	111	43	49	145	105	66	82	90	86	74	37	98	125	76	100	464
ENSG00000028116	767	1334	555	768	1102	849	670	643	514	712	449	536	911	919	678	653	738	1078	478	660	933	957	782	856	743	1058	453	667	1173	1417	681	1010	966	1106	595	749	785	702	580	743	793	735	438	520	919	903	827	943	970
ENSG00000028137	2	1	1	0	1	1	2	3	18	7	20	5	13	5	0	0	10	18	47	21	1742	1732	1636	1173	7	5	17	14	2	1	4	3	2	2	6	9	2	4	17	5	211	228	208	144	96	69	149	135	32
ENSG00000028203	1848	1258	881	1236	1200	1890	1646	1704	844	1602	1247	1399	1351	1660	1409	1397	1938	2545	2474	3215	996	1231	986	1056	1945	2046	1788	2009	844	1007	1031	1373	1599	1912	1354	1909	1068	879	928	1098	2661	2428	2639	2775	1645	1684	1216	1763	1465
ENSG00000028277	40	57	119	99	96	37	20	23	44	59	47	39	35	44	36	31	21	25	31	55	17	31	20	34	66	35	33	26	21	20	22	17	28	56	39	94	38	23	45	12	25	29	27	6	39	45	31	68	14
ENSG00000028310	942	1429	852	989	1343	922	452	584	1934	1917	1595	1542	2067	3532	1972	2151	2146	2117	1296	2841	1849	2721	1301	1873	1709	2522	796	1080	2395	3381	2566	2589	1452	5050	1185	1892	1624	1295	1116	956	2315	1824	878	878	3418	3918	2540	4166	2732
ENSG00000028528	1991	1616	2246	2302	1926	2044	2914	2819	1668	2523	1568	2802	2174	2388	2816	2999	1135	1419	1546	1433	2026	2132	1588	2119	1905	1973	2338	2421	1645	1561	1755	2027	1512	1400	1658	1821	2756	2256	3567	2291	1693	1621	1737	2017	1152	1085	1567	1437	2330
ENSG00000028839	471	390	299	385	403	622	834	788	188	373	274	432	312	401	652	622	225	341	350	314	402	382	492	302	366	533	329	569	179	233	283	359	785	578	660	687	219	259	220	441	496	422	482	545	336	232	276	258	349
ENSG00000029153	281	2218	522	778	1629	333	218	424	1292	1647	1583	2258	2131	1928	2544	2071	1912	1932	2164	2408	1547	1483	1841	1331	2616	2173	605	713	1344	1824	1543	2170	1608	2490	542	562	4074	4971	1925	4443	4695	4177	2756	1780	3459	2848	2056	1777	418
ENSG00000029363	3175	4057	2766	3051	3236	3809	1253	2652	2821	2981	2593	2682	4090	4376	3281	3332	3603	3954	1864	2895	3582	3867	1985	2234	2622	3155	1662	2025	4379	5229	3182	3384	5864	6520	4025	3639	2783	3235	1829	2791	4175	4068	3229	3142	3613	3347	2236	2829	1602
ENSG00000029364	2737	2572	1666	2373	2119	3271	2275	3049	1660	2920	2030	3210	2755	3364	4128	4115	3016	3407	4153	2662	2669	2256	2978	2500	2448	3025	2622	3925	1714	2323	1668	2477	5537	4460	5456	4316	2561	3287	2513	3510	3668	3813	4017	5006	3289	2969	3630	3035	4932
ENSG00000029534	36	10	38	20	25	52	49	143	608	130	560	207	9	6	2	4	338	804	289	337	1424	1286	114	516	36	60	68	44	4120	3682	1120	1873	53	92	41	23	115	103	47	28	32	53	31	54	96	181	134	179	11
ENSG00000029559	0	4	10	9	1	0	3	1	3	1	2	2	0	1	0	2	2	0	3	0	3	2	3	0	1	1	8	7	2	0	1	2	4	4	11	12	5	3	7	2	8	4	5	5	0	0	0	0	12
ENSG00000029639	294	258	185	201	320	258	243	273	276	456	225	701	364	390	346	371	210	286	226	613	165	229	127	182	275	271	123	178	362	351	272	301	258	457	114	293	247	140	137	128	359	320	259	255	131	203	128	189	278
ENSG00000029725	2539	1510	955	1061	1331	2736	3325	2681	1923	2854	1835	2453	2838	2491	2284	2167	2993	3106	2639	2651	1253	1328	2511	1622	1491	1498	1322	1218	2252	2713	2489	2270	1543	2242	1293	1912	2787	2270	2484	2410	3592	3541	3042	3231	2156	1978	2213	1902	1089
ENSG00000029993	2126	1036	637	579	922	2498	1273	2062	2755	3117	1308	2599	1147	918	469	403	912	1124	451	424	2511	2192	1083	1400	998	1144	1371	1588	984	850	599	720	1747	1347	1789	1033	1169	1603	526	836	970	1219	650	825	1043	1049	1197	987	7965
ENSG00000030066	2347	3095	1669	1651	2932	2327	706	1207	1828	1884	1241	1499	4878	4281	3370	3311	5561	5231	3195	3138	2350	2439	1881	1682	2068	1819	643	744	3430	3649	2291	2565	4303	4438	2290	1699	2362	2135	1048	987	2511	2220	1754	1485	1806	1919	1500	1689	4598
ENSG00000030110	714	657	612	577	570	752	1037	847	858	511	1114	755	528	432	565	586	1231	949	910	779	902	775	1286	1078	547	609	677	701	907	822	1229	1091	822	454	1406	967	521	679	571	840	630	731	887	794	542	589	671	485	531
ENSG00000030304	2	12	14	20	32	2	3	3	2	1	18	1	3	5	11	9	10	6	3	75	10	22	0	3	36	43	21	27	10	12	29	14	3	19	3	32	37	19	17	30	27	8	50	30	9	29	3	28	17
ENSG00000030419	34	445	883	1279	920	24	27	51	153	652	284	735	258	294	647	675	116	276	344	432	99	60	36	105	1063	1315	954	1654	296	301	277	711	1547	723	1103	1634	34	69	37	68	278	223	456	932	248	318	591	824	1484
ENSG00000030582	3669	2279	13173	8449	3393	3777	9065	7595	4253	3376	7626	4823	3170	2447	5765	6189	2644	2367	6935	3344	5775	4339	9931	8698	2248	1536	10491	8438	4161	2841	6515	7067	5436	1657	22090	8488	4545	5349	15783	10645	3283	3555	7229	7771	3446	3699	8574	5101	3964
ENSG00000031003	918	1586	1651	1553	1405	1226	1924	1014	1296	1809	1633	1503	542	1121	947	1041	713	916	420	1054	687	851	310	360	737	1613	1009	1409	849	1169	920	1259	1329	2285	1909	2093	788	1233	681	1148	1375	1125	1155	1165	1084	1178	911	1396	590
ENSG00000031081	16	46	94	64	47	9	17	13	29	31	39	23	3	6	8	3	70	76	190	178	544	531	162	323	17	17	51	66	29	26	83	58	9	33	9	12	182	172	266	437	92	66	122	131	32	50	47	58	191
ENSG00000031691	96	223	61	141	187	142	25	108	77	236	71	205	138	236	137	144	199	325	219	243	288	282	124	179	126	245	35	125	144	249	70	180	426	426	202	139	173	203	64	149	517	603	362	372	504	419	397	316	106
ENSG00000031698	1646	3143	3796	3045	2858	1577	4911	1644	3245	5070	3756	3393	4788	3359	5529	4043	2525	2371	5012	3411	2314	2411	8310	6658	2517	1298	1917	1569	2548	1942	4696	4199	1514	1035	1273	1781	2011	1825	2060	2573	2517	2887	3155	3557	2707	2540	3219	2791	2137
ENSG00000031823	2434	1875	1293	1238	1817	2270	1708	1652	2109	1468	1578	1321	1863	1745	1211	1187	2258	1833	1293	1502	954	990	840	688	1397	1448	984	837	1707	1549	1366	1140	985	1438	747	843	1557	1465	1069	1294	984	1078	807	746	927	1027	813	969	1294
ENSG00000032219	495	366	433	403	373	556	681	676	331	827	299	608	216	290	319	363	445	639	623	1000	449	546	426	462	427	403	454	492	303	308	385	335	751	731	811	902	656	488	702	549	524	446	536	653	396	437	636	653	495
ENSG00000032389	725	792	676	625	858	630	596	626	463	309	497	325	1031	862	946	874	732	654	767	964	505	675	655	557	580	554	495	535	724	566	837	703	709	840	489	650	654	660	558	660	673	726	742	612	450	491	509	453	995
ENSG00000032444	2121	1428	2840	2020	1826	1912	2696	2165	1818	1784	2343	2097	2432	2574	2837	3213	1392	1259	2537	1498	2027	1603	1658	1931	592	374	1579	1022	1622	1105	1739	1567	1325	640	975	797	1969	1606	3082	2336	608	617	1070	903	1207	1189	1653	1175	1520
ENSG00000032742	209	198	153	171	188	218	184	189	276	481	156	340	263	296	177	190	190	278	109	249	230	210	64	168	324	435	203	287	206	220	193	229	327	361	153	162	198	179	76	100	257	200	127	119	306	335	323	384	450
ENSG00000033011	615	1237	841	763	1118	746	369	487	1055	546	910	590	905	979	555	504	1809	1500	947	861	871	802	721	682	788	959	608	711	1667	1593	1333	1221	702	868	490	378	605	863	522	574	740	781	601	458	892	862	699	644	588
ENSG00000033030	823	993	574	633	839	916	753	551	410	884	355	541	953	1204	748	799	655	859	581	830	613	670	464	631	719	808	239	324	725	843	749	947	706	947	425	573	595	581	400	381	1025	957	740	774	955	1141	771	1231	703
ENSG00000033050	2578	2553	1607	1510	2082	2974	2564	2007	1992	1188	1938	1294	2339	1754	1280	1338	2852	2062	1290	1114	1581	1707	983	1012	1779	1564	1244	1195	2526	2728	1711	1723	1344	1905	935	817	1910	2145	1501	1823	1290	1430	1094	810	2396	2306	1565	1515	1089
ENSG00000033100	1515	1089	2253	1793	1145	1667	1758	2502	1648	1039	3050	1788	944	1518	2167	2231	937	735	1319	1254	590	602	489	753	770	1195	1778	2047	1230	1177	2308	1532	556	649	1287	1231	1830	1618	2585	2171	949	986	1431	1445	2699	2486	2420	2451	2253
ENSG00000033122	502	41	37	31	41	505	857	655	22	26	45	25	2599	2703	6561	6342	125	390	214	873	146	270	28	139	59	62	41	37	153	226	299	345	28	85	14	37	180	52	40	18	44	21	21	15	23	38	24	68	10
ENSG00000033170	550	1305	391	433	938	705	877	789	767	1107	1084	1024	630	626	943	913	1181	1243	1825	1282	1609	1932	2606	2389	1174	1713	718	1193	487	489	452	723	3008	2123	2446	1821	1106	1086	580	921	3123	3196	2518	2135	1574	1477	1700	1574	1315
ENSG00000033178	1120	3239	1538	2443	2610	1109	901	1262	765	1544	1066	1474	2146	2016	1751	1951	2076	2505	2194	3245	1976	2068	2057	2189	2560	2392	1462	2144	1771	2553	1745	2250	2560	2695	1740	2178	2042	1895	1282	1819	2905	2440	2478	2583	3292	2840	2660	2878	1393
ENSG00000033327	683	86	356	316	126	555	1630	484	202	481	374	309	707	857	1253	1206	206	427	91	172	592	590	482	375	137	102	332	167	937	1014	1522	609	224	126	374	477	363	303	594	1501	271	281	754	773	944	984	887	1032	574
ENSG00000033627	718	1668	2403	2143	1770	843	893	672	1720	1565	1791	1675	944	1478	1490	1594	1323	1392	1157	1778	734	748	379	745	851	911	1458	1244	1359	1462	1371	1235	1030	1624	1136	2031	941	1258	1672	2290	1612	1259	2240	1740	1156	1455	1060	1642	1066
ENSG00000033800	1372	1035	1293	1351	1109	1293	915	1128	809	1395	724	1107	966	1172	1338	1449	855	974	780	1110	575	636	550	632	748	787	852	885	878	944	751	896	1263	1859	1497	2187	1689	1280	1619	1248	1278	1049	1195	1855	1309	1737	1500	2340	1631
ENSG00000033867	1128	1613	475	798	1101	983	883	966	1295	2509	1645	2448	1261	1074	1382	1212	960	896	1935	2305	708	918	2347	1614	4972	3408	2487	2696	932	1541	1552	1445	1931	3105	1662	2445	2989	1733	1594	1426	2121	1548	1478	844	5068	5621	3293	5371	810
ENSG00000034053	216	1	2	0	0	178	251	268	93	129	77	147	4	1	0	0	202	219	319	318	755	755	686	696	0	1	1	0	588	463	679	653	76	82	141	91	2	3	1	2	190	187	230	209	416	501	475	457	844
ENSG00000034152	1799	5307	3807	3562	4150	1776	2240	2399	1173	582	1928	1173	1879	1374	1449	1611	788	660	592	490	1536	1254	901	1146	1558	1354	1581	1705	1860	1899	1246	1367	956	1337	980	1016	1399	2456	1379	3428	1311	1561	1606	1007	1953	1727	1404	1187	6577
ENSG00000034239	9	2	3	4	3	10	8	17	12	26	14	31	1	1	2	3	6	0	3	19	26	26	24	48	32	30	36	88	5	4	5	10	5	7	3	15	16	9	8	4	20	26	29	44	32	37	88	70	0
ENSG00000034510	3405	4423	3667	4557	4353	3184	3646	4980	4748	2747	5502	4053	4076	4012	4115	4320	2390	1879	2027	2098	3569	4117	3735	4670	5303	4188	5059	5647	5272	5087	4915	4922	4879	4197	4662	5102	6408	7421	5789	7293	3423	3967	4457	3781	3077	2858	4939	2553	5815
ENSG00000034533	315	209	157	179	195	347	395	370	240	349	319	317	215	317	256	252	474	594	479	546	646	611	651	684	307	409	237	323	277	291	256	287	255	340	195	239	363	378	299	410	236	230	245	239	231	220	226	181	303
ENSG00000034677	599	943	1476	1997	1114	604	764	639	434	728	707	688	652	709	1198	1617	661	880	1103	1511	1128	1159	1091	1238	1009	1093	1647	2049	462	602	631	744	619	554	713	973	948	925	799	1188	1271	1204	1197	1594	861	857	883	1211	1752
ENSG00000034693	152	343	143	270	292	190	122	188	149	262	191	286	427	534	421	451	262	432	279	456	439	484	201	285	237	359	148	348	225	303	175	350	472	450	454	457	375	377	233	399	410	427	403	491	423	346	369	326	140
ENSG00000034713	814	871	557	973	677	950	736	1043	292	788	335	868	603	901	1314	1408	741	1142	1403	921	757	611	773	813	462	619	552	1141	476	793	587	891	903	499	1034	701	545	679	648	1072	703	738	913	1102	398	373	538	419	1517
ENSG00000034971	1	0	0	0	1	0	1	3	1	0	0	0	0	0	0	0	0	2	0	2	0	0	0	0	0	1	1	0	0	0	0	1	2	0	0	6	1	0	0	1	0	2	0	0	0	0	0	0	0
ENSG00000035115	50	1393	1830	2159	1437	52	117	74	80	152	79	120	47	66	143	190	816	1287	1310	1575	714	677	859	972	994	989	792	1474	137	112	271	255	740	1025	808	1600	342	264	478	344	489	392	433	550	549	631	818	949	693
ENSG00000035141	1428	1331	663	882	897	1785	767	1344	613	582	704	712	1803	1956	1784	1686	1181	1399	817	1061	2002	2127	1318	1169	937	1453	617	1042	2244	2947	1906	1973	999	1474	836	1203	906	1405	707	1665	846	1049	722	820	1580	1532	1082	1185	1445
ENSG00000035403	5941	5997	4385	4994	6633	6365	5101	6619	8296	6965	9376	7620	5354	4656	5548	7007	4379	4969	4281	3696	8933	8212	5608	8624	6076	5104	7213	5947	7419	7234	5467	6501	5404	6670	5209	5366	7242	5995	5162	7785	6959	7659	7833	6579	14617	13387	11225	11940	3874
ENSG00000035499	479	857	70	233	608	476	137	646	286	530	205	505	677	932	220	221	695	1110	323	563	616	593	113	293	561	792	19	170	391	708	107	416	779	857	700	636	475	541	60	232	696	825	791	733	1064	792	956	870	252
ENSG00000035664	54	66	460	404	176	51	241	72	264	345	369	463	75	206	250	281	25	35	35	57	100	111	82	126	54	114	180	252	30	27	34	36	122	40	428	565	57	48	256	40	58	53	100	193	75	137	273	316	33
ENSG00000035681	1312	1183	945	983	990	1398	2091	1148	542	828	544	699	1144	1169	893	801	1548	1696	1644	1504	1551	1700	1236	1275	2350	2528	932	1213	1101	1201	1264	1173	829	943	478	616	1424	1262	1266	967	1517	1458	1127	1271	1650	1446	1263	1320	726
ENSG00000035687	2029	1560	1135	1368	1718	2637	1871	1588	1391	2576	1186	2138	1054	941	1001	970	1972	2275	1645	1698	853	869	677	755	1504	1474	1038	1440	1670	1970	944	1495	2098	2211	1365	1109	1233	1334	949	992	1722	1723	1490	1464	1259	1253	1210	1237	1768
ENSG00000035720	1	3	6	4	6	1	3	2	0	1	1	2	1	1	4	3	3	7	3	10	0	5	2	0	6	8	5	5	2	1	5	5	3	14	7	3	2	3	4	1	2	4	2	2	2	8	5	2	4
ENSG00000035862	1113	4341	11159	8773	4892	1084	2048	2386	1532	1146	2596	1597	1925	1714	4831	4392	342	467	1627	776	2100	1568	2313	2691	2222	1249	13771	8804	217	98	312	430	896	369	3168	2987	4720	3753	9950	8797	9529	9572	21328	22417	4342	4106	6148	5025	3145
ENSG00000035928	1555	2327	1530	1686	2013	1583	961	1267	1714	1805	1535	1623	3162	2443	2668	2566	2583	3190	1878	2029	1803	2101	1807	1731	1721	1602	1092	1113	4109	4084	3458	3308	3084	2923	1845	1577	1859	1704	1261	1396	1865	2101	1521	1626	2535	2429	2283	2346	1108
ENSG00000036054	550	751	582	901	734	749	1178	943	213	695	416	734	1695	1907	1828	1869	448	649	911	987	1347	1407	1085	1256	520	624	653	1267	701	943	1044	1353	1103	800	1262	1140	1802	1445	794	1594	963	821	976	1074	1812	1442	1564	1564	510
ENSG00000036257	1930	2995	2009	2077	2565	1990	2229	1600	1630	1697	1587	1575	2159	1846	1563	1573	2340	2339	1479	1558	1536	1659	1121	1223	2141	2077	1859	1770	2053	2222	1393	1351	2785	3205	2043	1986	2518	2343	1940	2025	1947	1924	1486	1427	1956	1850	1747	1620	2028
ENSG00000036448	11	2	4	5	2	12	15	15	0	3	3	1	4	10	26	14	0	2	4	0	59	49	38	47	2	2	1	2	6	4	13	12	11	4	13	15	25	38	66	45	0	0	0	0	9	23	32	24	0
ENSG00000036530	29	1	10	3	0	19	36	22	34	41	39	44	2	3	5	9	2	10	24	27	46	51	53	86	2	0	2	1	6	4	9	6	5	0	31	49	25	18	45	29	30	2	19	22	26	23	24	56	8
ENSG00000036549	901	2733	1711	1926	2327	1083	1295	817	984	1408	1098	1167	1400	1599	1362	1348	2048	2219	2027	2243	2455	2971	3141	2338	1202	1476	1080	1525	1224	1470	1382	1448	1689	2190	1502	1662	1590	1618	1461	1204	1712	1632	1337	1525	2036	2003	1947	2215	934
ENSG00000036672	59	108	94	108	147	51	465	75	139	75	137	71	131	135	221	302	88	91	45	79	199	188	113	104	23	15	35	17	45	30	76	31	33	19	97	122	18	10	46	38	46	44	84	89	257	219	185	237	35
ENSG00000037042	319	387	738	671	558	316	390	379	391	422	380	422	326	559	680	767	276	388	635	1035	266	317	229	303	612	792	784	881	287	292	397	309	251	404	420	746	821	440	1092	432	473	496	420	647	206	258	342	443	719
ENSG00000037241	521	454	268	330	451	618	426	558	274	278	315	308	633	671	460	421	455	538	396	309	455	449	346	290	306	453	194	331	769	770	634	592	301	288	171	168	663	690	416	730	417	455	335	365	326	288	194	225	257
ENSG00000037280	14	8	2	6	6	13	18	13	37	40	23	41	15	7	1	2	60	65	18	29	1902	1662	2102	2188	0	0	1	2	66	55	121	98	0	6	3	0	3	2	7	1	41	64	52	60	48	74	76	90	23
ENSG00000037474	2776	3606	1842	1965	2812	3003	2266	2292	4604	2894	5718	3311	3680	3320	2294	2250	7235	6251	2927	4249	3757	4481	2383	2631	3146	3464	1696	1939	6491	7309	4790	4488	4441	6929	3335	4305	3244	3439	2261	3784	5284	5186	4160	3498	7664	7363	4486	5280	2717
ENSG00000037637	1238	1408	1405	1305	1269	1162	3001	1011	905	1128	816	905	495	540	593	457	658	613	751	744	1001	1034	924	825	699	698	889	716	388	360	653	443	717	828	898	993	691	744	998	841	659	565	687	796	1001	1089	1248	1368	896
ENSG00000037749	557	986	611	755	774	634	600	628	337	475	459	500	640	782	788	821	830	963	918	792	587	617	522	463	424	678	572	765	478	684	671	667	916	692	829	681	482	648	459	613	934	877	887	1033	620	538	517	558	465
ENSG00000037757	1723	166	216	215	194	1602	1061	1136	618	771	400	608	780	732	1002	872	532	579	522	693	1071	1113	781	1033	679	666	395	535	679	617	427	460	79	82	113	142	560	455	507	392	329	324	283	286	193	250	230	235	458
ENSG00000037897	395	388	240	253	313	483	212	251	864	394	748	386	352	453	259	262	512	413	292	271	419	448	291	303	600	864	287	372	750	902	700	607	346	683	259	239	475	578	358	419	533	597	397	328	541	543	297	354	391
ENSG00000037965	137	45	26	26	44	111	36	55	279	199	222	208	57	72	49	48	185	132	123	170	257	310	257	249	64	71	27	25	138	125	220	130	20	94	21	60	40	40	30	12	99	96	83	73	131	167	112	147	11
ENSG00000038002	130	74	156	166	94	155	224	229	82	168	86	122	62	93	70	80	106	204	282	230	290	235	480	431	188	227	205	342	181	172	259	390	318	183	425	349	200	300	214	429	238	277	287	417	240	227	355	302	806
ENSG00000038210	717	670	478	781	635	751	304	534	235	487	270	441	556	578	603	580	349	529	237	331	621	551	463	766	478	494	120	263	577	865	358	790	523	469	611	366	488	584	256	520	607	610	480	570	318	245	429	320	382
ENSG00000038219	1230	2089	3211	2464	2322	1324	1971	1368	2356	2484	2205	2189	2252	1843	2554	2234	1591	1688	2155	2029	1572	2124	2174	1741	1413	1267	1917	1257	2345	1873	3530	2184	1368	1893	1269	1458	2309	2191	2756	2632	2141	2007	2443	2310	790	896	856	1179	2187
ENSG00000038274	1377	1394	1006	1640	1371	1863	830	1522	480	1341	513	1177	1212	1674	1467	1701	1017	1520	1720	1136	2101	1818	1766	1596	981	1616	659	1780	1244	1918	893	2398	2365	1050	1813	1112	976	1169	641	1056	1570	1524	1457	1644	1090	895	1107	937	601
ENSG00000038295	32	2	4	4	2	29	106	143	10	9	27	6	2	1	10	10	9	6	15	43	140	98	71	76	74	29	18	16	6	2	10	3	314	418	163	528	534	545	501	295	2	7	5	4	16	7	11	12	259
ENSG00000038358	3529	2568	2370	2214	2562	3254	2637	2479	2929	2061	2334	2037	3877	3750	3232	3374	3353	2955	1819	1879	2567	2333	1708	1900	2113	2260	1811	1633	3674	3661	2955	2726	2279	2114	1724	1722	2735	2425	2703	2379	1828	2026	1790	1561	1649	1633	1438	1606	2247
ENSG00000038382	4612	7416	9267	7305	7287	4114	6723	4301	8619	5143	12229	5332	6125	6288	7673	5698	8642	7020	8198	11880	5641	8419	6415	6894	9104	7583	11389	5750	11505	11560	18400	11178	6231	13180	8087	11862	8818	6685	4823	6093	13810	11275	12646	10926	21682	25244	12450	19813	3417
ENSG00000038427	2	2	9	16	5	2	2	0	256	331	355	300	2	1	2	2	0	7	33	23	136	179	457	125	7	10	46	43	12	8	43	53	0	2	11	3	1348	1473	500	1293	8	6	6	15	0	0	0	0	2607
ENSG00000038532	761	1240	1806	1489	1398	701	1136	674	1515	1095	1754	1238	1621	1515	1944	1735	913	787	874	1061	1111	1222	1156	1293	864	845	1325	846	1505	1382	2085	1656	838	961	1156	1492	797	803	1287	1082	816	766	902	872	1840	2437	2245	2739	1062
ENSG00000038945	16	4	10	9	10	10	41	21	21	70	17	54	17	17	80	89	0	11	18	64	9	16	12	30	113	64	85	109	18	14	53	52	34	56	38	117	42	21	38	12	0	0	3	2	6	3	8	22	19
ENSG00000039068	2779	6151	16901	13800	9563	2174	7775	6040	7452	8830	14104	11445	9334	8976	19021	16253	5932	6141	13781	9378	6305	5950	9313	6959	9257	8446	23010	18003	6627	6655	8738	9257	9042	5029	18873	14225	2301	6614	7116	11138	12546	10670	20307	20052	8266	8014	8705	9211	9089
ENSG00000039123	1867	2544	1633	1621	2095	2058	1430	1381	954	1163	941	1055	2846	2326	2095	1881	2687	2826	1834	1836	2721	2700	2161	2016	2520	2264	1659	1636	2857	3090	2133	2166	2714	2497	1869	1645	2121	2159	1386	1765	2014	1703	1309	1371	2339	2077	1748	1658	1654
ENSG00000039139	11	90	397	283	137	12	77	49	200	94	321	128	38	32	203	180	16	36	94	180	40	66	38	84	158	101	740	292	203	166	1010	598	76	164	245	321	45	60	47	72	97	86	142	108	139	197	154	205	212
ENSG00000039319	867	1349	1405	1764	1285	903	840	838	719	1126	590	1030	1038	1290	1573	1728	955	1361	865	1362	951	966	832	801	1239	1562	959	1394	769	887	917	942	1750	1571	1387	1886	1037	1053	823	950	1858	1648	1550	1974	1601	1531	1542	1904	878
ENSG00000039523	2887	1351	1762	1337	1494	2426	2419	2038	1373	778	1686	875	3504	2897	3843	3711	865	926	1242	1218	2034	2211	2940	2155	2033	1380	3105	2249	1838	1354	2310	1440	671	997	890	1245	3096	2271	2919	3393	2329	2487	3350	2838	2953	3077	2612	2356	1917
ENSG00000039560	1553	1203	508	573	743	1714	2257	1932	2046	2021	2141	3824	787	620	1105	1020	1577	1912	1321	1186	2824	3071	2862	2399	2655	1823	1393	1223	1230	1482	1363	1106	1035	1343	2135	1710	1123	1330	1324	2100	1881	1762	2204	1470	2837	2377	1920	1898	1803
ENSG00000039600	1	22	31	30	27	1	10	2	45	62	54	83	2	3	15	9	6	5	38	21	0	0	0	6	5	0	6	2	2	0	6	1	0	0	0	6	2	2	8	1	62	67	63	59	2	2	0	2	183
ENSG00000039650	2355	2190	1889	2143	2402	2270	1925	2266	2284	2620	1676	2338	2379	4138	2197	2558	1662	1718	1386	1610	895	968	662	886	2473	4058	2204	2561	1771	1755	1074	1353	2913	4631	2577	2278	1852	1327	1341	712	1013	1131	700	802	1657	2019	1869	2293	1754
ENSG00000039987	15	4	10	7	13	14	31	15	11	17	5	8	6	17	12	10	7	3	8	4	7	13	3	8	23	21	20	17	3	5	18	4	4	9	3	12	8	5	26	5	6	2	2	0	3	7	8	12	7
ENSG00000040199	989	783	593	574	628	888	746	737	651	579	601	641	1549	1686	1141	1112	1165	1362	761	1179	1215	1306	917	977	688	820	717	619	907	998	945	727	666	1099	765	1143	1140	1156	968	987	1218	1046	1094	1213	1377	1478	1156	1469	364
ENSG00000040275	1029	3332	458	736	2183	1304	254	744	627	718	474	619	1187	1368	458	470	1270	1572	586	1125	1613	2047	627	787	1429	1884	197	507	1259	1686	940	1121	1420	2211	1012	1146	2148	1985	482	1083	1738	2011	1105	962	1146	1095	652	765	590
ENSG00000040341	695	758	825	1110	913	689	626	798	419	767	274	677	645	656	1089	1077	923	1470	964	1018	1445	1516	1231	1425	770	675	1148	1198	633	730	709	866	954	664	637	857	885	884	919	1253	579	610	720	959	689	708	831	723	1271
ENSG00000040487	782	267	243	170	244	849	961	772	411	286	650	336	189	253	144	192	192	208	265	297	383	375	489	409	168	216	267	226	252	220	376	241	234	373	298	335	449	448	606	742	340	370	503	312	573	579	520	550	392
ENSG00000040531	630	467	1087	920	495	773	1202	792	547	751	674	761	574	1001	1225	1601	544	574	706	944	552	786	397	570	442	672	1076	968	520	622	722	617	416	931	1052	2527	572	609	1682	840	654	501	626	534	647	647	641	935	467
ENSG00000040608	463	233	204	164	291	391	181	334	740	425	378	497	246	211	168	138	99	97	101	57	387	345	420	709	284	175	191	180	124	70	92	90	149	97	103	71	282	307	442	437	246	242	306	264	945	1042	1808	1090	325
ENSG00000040633	853	779	925	812	741	885	1090	959	1078	864	1151	923	1292	1044	1223	1426	862	728	628	645	812	827	683	603	674	622	1060	1081	1040	901	1007	836	772	571	907	553	848	836	964	1253	689	804	1000	926	794	800	786	663	961
ENSG00000040731	1	9	10	8	9	2	1	2	8	13	11	7	0	0	0	0	2	5	2	4	4	16	6	4	26	17	56	87	0	0	1	0	5	4	2	3	39	39	2	26	0	0	0	2	0	0	0	0	2
ENSG00000040933	1115	1209	1337	1496	1358	931	1303	1069	770	786	778	818	1813	2099	2257	2245	997	1152	1180	1228	1046	1206	877	1006	1690	1834	2362	2588	965	1032	983	1104	968	1290	982	1520	727	580	834	631	958	1154	1117	1249	1163	1188	1173	1501	1833
ENSG00000041353	24	519	448	807	597	21	13	63	68	218	165	143	427	527	603	585	91	41	112	99	179	138	227	159	119	203	271	506	79	112	84	268	521	464	1039	494	899	852	1334	1969	547	390	868	985	228	185	226	314	663
ENSG00000041357	3321	2631	1266	1835	2268	3922	2334	3723	1340	1692	1213	1881	2345	2803	1639	1637	2018	2621	1594	1678	2207	2295	1410	1462	1806	2796	1135	2216	2064	2391	1497	2052	2426	2004	1658	1608	2657	2968	1350	2464	2225	2643	2012	2138	3042	2718	2288	2193	2354
ENSG00000041515	56	32	69	52	83	27	56	24	39	83	38	29	35	14	30	28	51	44	78	189	13	47	9	19	9	6	24	26	24	22	59	45	23	78	39	71	265	105	147	127	99	64	93	139	23	62	18	56	59
ENSG00000041802	2370	3661	1826	1878	2922	3048	1901	2113	1904	1533	2108	1437	2029	2765	1953	1938	2700	2943	2008	2643	2657	3178	1687	1511	1704	1998	1516	1659	1975	2107	1691	1531	2001	3321	1833	2082	1347	1506	1060	1666	2598	2532	2120	1939	1639	1488	1271	1275	1092
ENSG00000041880	225	100	331	308	148	185	533	343	196	172	268	152	115	155	187	186	70	86	285	240	143	185	232	274	351	356	711	661	275	177	433	369	126	69	297	284	339	265	547	374	181	190	340	366	319	288	437	485	321
ENSG00000041982	789	817	6843	3270	1504	935	1354	2589	18500	3797	32966	10789	411	379	2513	1400	281	90	272	352	507	507	2424	1245	2201	761	886	213	645	536	3782	655	363	618	179	216	568	1047	252	1099	3787	3521	2797	2140	2305	3071	1552	1578	3164
ENSG00000041988	1492	1303	818	812	1172	1409	1208	1174	1142	748	934	766	887	820	587	540	1131	907	666	706	1403	1380	1111	964	895	802	774	684	1375	1305	1078	1020	846	976	775	772	1133	1165	999	1201	665	685	558	502	1337	1281	1223	941	829
ENSG00000042062	66	78	103	138	81	68	99	91	35	81	52	61	107	242	216	335	89	80	37	142	52	108	20	52	157	196	168	210	70	79	102	71	48	166	59	261	119	99	193	59	139	82	93	91	167	296	143	536	60
ENSG00000042088	808	425	314	316	402	782	275	598	791	781	751	931	1109	976	585	624	638	792	561	669	861	1055	482	700	680	614	317	407	601	591	463	530	672	759	537	656	630	546	444	404	642	710	488	497	422	394	333	322	547
ENSG00000042286	1461	25	89	72	41	1424	1357	1130	533	395	376	432	1404	1283	894	914	1033	1029	592	669	767	883	745	562	47	64	72	69	806	649	602	519	674	721	273	415	788	874	860	867	362	479	289	297	1636	1464	1398	1320	1532
ENSG00000042304	0	0	2	1	1	0	0	2	1	1	0	2	0	0	2	1	0	0	0	6	0	0	0	0	1	0	0	0	0	0	0	1	0	2	2	15	2	2	2	2	0	0	2	0	0	2	0	2	2
ENSG00000042317	91	64	126	118	63	98	188	116	113	212	110	150	89	90	146	154	19	49	132	187	198	257	216	294	163	216	258	304	79	74	110	122	166	200	214	199	163	120	216	139	306	286	270	365	205	253	241	266	152
ENSG00000042429	1002	813	582	589	634	1190	715	810	709	903	748	900	1030	1610	1185	1324	981	996	673	1093	545	623	457	451	635	927	615	785	1173	1641	1418	1464	433	702	397	508	818	975	709	826	2332	2062	1767	1805	797	898	700	876	451
ENSG00000042445	873	1176	1979	1878	1494	867	1613	1392	957	1160	1478	1437	620	642	906	828	641	636	916	863	891	987	739	1027	811	1017	1503	1307	1439	1068	1510	1536	963	721	1377	1274	733	705	3191	1239	993	1067	1656	1511	1112	1026	1760	1376	678
ENSG00000042493	195	843	1892	1915	1436	148	481	366	1573	1809	1456	1314	731	526	757	728	285	206	413	288	889	983	1354	1560	1748	986	2556	1871	806	503	869	996	1559	469	1326	874	2082	1881	3110	2789	700	803	1223	1194	1317	1151	2081	1255	582
ENSG00000042753	1463	2109	2039	2137	2209	1382	911	1321	2241	1285	2393	1649	3946	2895	3193	2895	1995	1711	1743	1349	1451	1283	1422	1322	1617	1374	1632	1740	1877	1513	1749	1451	2311	1624	1553	1716	1775	1995	1443	1892	1086	1326	1582	1349	2559	2416	2744	1630	1787
ENSG00000042781	22	12	9	8	19	7	17	11	8	17	4	13	57	56	80	54	20	26	14	62	6	20	7	23	35	29	36	48	21	15	22	23	20	109	25	77	20	6	17	6	25	11	10	12	21	54	27	52	113
ENSG00000042832	22	6	65	33	5	23	50	57	3	28	11	27	5	3	7	10	3	6	90	68	4	2	2	7	2	7	13	32	5	1	8	34	4	6	37	46	5	2	12	4	29	39	31	42	12	15	43	76	25
ENSG00000042980	3	1	22	11	5	3	9	12	5	4	7	7	0	0	6	5	0	0	0	2	79	63	62	121	74	115	322	472	2	1	4	10	24	44	275	443	4	5	5	8	2	2	2	5	33	32	70	110	712
ENSG00000043039	134	371	271	197	429	126	424	271	1	3	4	4	437	353	256	246	60	30	8	12	14	17	9	8	9	10	30	19	132	87	85	78	139	104	121	54	3	9	15	12	118	113	100	101	88	59	77	44	181
ENSG00000043093	3195	2275	1225	2131	1821	3911	2432	3496	3492	8839	3548	8199	1048	1249	1295	1299	3329	4543	3750	3661	2291	2082	1809	1816	1362	1810	1271	2449	849	1441	832	1351	2042	1561	1510	1543	961	1081	838	1189	2633	2501	2585	2855	1487	1128	1245	1410	937
ENSG00000043143	6103	8603	5057	5556	12117	5471	2519	4522	5899	6179	4698	6001	2100	1630	1416	1346	2675	2319	4949	4117	8329	9362	5182	20367	10225	6236	4020	3490	2877	1998	1589	1749	9170	7543	4346	5076	2236	2232	1989	2194	2901	2817	2800	3179	690	777	726	713	1103
ENSG00000043355	420	229	128	66	186	477	289	364	700	975	374	522	637	508	321	320	719	530	644	548	433	490	752	464	295	169	105	110	435	379	377	363	369	399	245	145	472	410	304	185	174	201	90	123	229	225	233	149	191
ENSG00000043514	912	1009	734	917	862	990	868	875	436	741	490	684	525	593	587	575	978	1198	917	1310	611	575	480	474	514	566	345	573	453	581	520	574	611	787	604	709	578	498	449	436	976	964	867	852	549	541	498	572	409
ENSG00000043591	12	93	177	176	176	10	20	19	55	81	72	77	46	38	97	84	42	49	67	60	23	23	29	44	21	12	21	29	58	52	47	65	67	45	90	86	84	64	97	88	57	67	75	80	46	49	109	70	135
ENSG00000044090	1055	542	2196	1688	911	971	1643	1462	1203	1330	1364	1524	1080	979	1892	1868	595	712	1917	1117	668	614	1376	1224	1290	1364	3733	2967	676	498	1099	868	1074	725	1290	962	931	582	1376	566	1046	1170	1672	1799	767	890	1327	1281	1401
ENSG00000044115	9136	10424	12315	10764	11576	10008	9112	7665	21154	17822	18359	16284	9161	6313	8429	7214	724	796	676	1031	4992	5410	8721	5746	9102	6283	13184	8568	7477	6891	8474	5727	12442	9001	10790	9055	5579	5624	5398	6883	7066	7831	8035	7463	5533	5533	5620	5702	8566
ENSG00000044446	1908	457	559	502	560	1624	1356	1507	627	876	378	557	1367	1442	1193	1217	533	661	537	757	1338	1421	1179	1592	1289	1417	823	911	976	907	733	896	1112	1671	974	1268	957	688	747	433	485	489	308	394	825	1008	935	1177	357
ENSG00000044459	1162	217	151	192	233	1135	730	787	269	507	137	268	267	288	316	379	9	15	10	19	292	293	226	267	613	726	620	646	643	681	468	710	454	733	186	307	217	209	110	102	310	224	170	176	195	228	233	251	1
ENSG00000044524	24	1	13	6	4	35	22	50	4	5	3	6	2	1	2	2	6	17	23	55	15	13	53	48	275	426	128	343	222	187	146	254	0	0	2	0	8	2	3	5	0	0	0	0	0	0	0	0	1
ENSG00000044574	9083	19700	15902	14793	11458	9785	26150	13325	12852	6529	15388	9873	9456	7444	12439	11201	10664	10281	32540	17293	17634	16603	23521	15966	7970	8061	8478	7875	11870	10769	42201	18216	11730	9579	9098	8236	10008	11686	24706	8863	14384	14863	18590	23807	19797	18339	26416	21750	12070
ENSG00000046604	5389	6397	8122	7230	7490	5414	4556	5687	6688	8221	6943	7497	5589	5162	6561	5766	8451	10031	10643	7056	8870	9724	15638	9018	7283	7054	9531	8799	5918	5403	5001	5711	11938	7184	9532	5933	6748	5345	4976	6770	9919	9745	13752	11142	3159	2542	2100	1985	7470
ENSG00000046647	206	104	127	128	118	197	235	234	62	119	58	108	243	253	154	204	52	50	69	66	122	117	96	150	157	162	203	246	116	80	85	121	160	125	131	190	73	50	94	45	55	58	47	67	58	78	95	92	229
ENSG00000046651	925	378	604	615	444	956	1376	901	326	491	386	343	706	1060	1001	1141	423	532	450	888	691	860	577	640	529	678	692	752	552	594	764	683	617	783	872	1002	355	422	561	526	561	489	435	590	413	446	461	604	541
ENSG00000046653	71	24	47	49	34	55	57	47	52	108	72	221	32	70	61	83	46	75	43	86	51	85	41	63	34	50	29	48	69	110	89	128	38	121	91	142	39	26	52	25	39	26	19	15	14	31	28	56	74
ENSG00000046774	0	0	0	0	0	2	0	0	0	0	0	0	1	0	0	0	2	0	0	2	0	0	0	0	0	0	0	0	0	0	0	0	0	2	0	3	0	0	0	0	0	0	0	0	0	0	0	0	0
ENSG00000046889	1	0	0	0	0	2	1	0	3	2	32	9	2	1	0	0	0	0	0	0	88	101	37	88	1	1	0	0	6	2	2	3	0	0	0	0	0	0	0	0	0	2	0	0	0	0	0	0	83
ENSG00000047056	271	761	733	834	721	306	292	301	584	791	838	803	839	1018	1472	1532	375	376	524	594	423	493	482	536	462	523	693	740	529	534	689	540	323	328	541	707	437	507	922	825	503	523	684	664	926	896	963	997	177
ENSG00000047188	1253	1243	1027	1281	1259	1278	1020	1050	565	840	478	632	1343	1269	975	1031	1094	1306	800	1549	1195	1404	718	902	1340	1555	927	1244	1122	1268	946	1166	1179	2052	1052	1841	918	906	907	983	507	442	368	403	1291	1233	1187	1535	709
ENSG00000047230	761	155	158	182	177	667	549	751	1	1	7	1	216	181	183	214	270	376	390	417	960	843	599	737	355	305	347	331	499	548	475	630	0	4	2	0	235	188	229	177	368	354	340	428	216	211	263	237	644
ENSG00000047249	741	1154	1037	1149	1036	852	1127	931	384	448	638	615	855	733	1074	1040	848	877	1024	906	1027	1046	1403	1022	1056	1104	1751	1766	735	774	1057	915	698	599	1048	1237	897	898	993	1612	1044	1065	1243	1417	1238	1077	1277	1094	830
ENSG00000047315	2638	2914	2414	2716	2340	2936	2057	3102	2795	3528	3062	3598	3850	3242	3598	3445	3112	3398	2728	2430	3020	3015	2396	2320	2377	2465	1912	2726	3218	3629	3341	3264	3925	3526	3675	2981	2686	2733	2100	2690	2670	2762	2633	3035	3793	3082	3241	2856	2585
ENSG00000047346	265	242	1179	1351	445	255	1374	802	241	526	629	717	236	291	662	655	267	330	812	1345	473	499	422	599	384	299	2415	2404	174	120	463	469	708	142	1741	1679	209	193	609	492	341	256	653	850	191	228	387	568	2188
ENSG00000047365	937	1257	1148	1379	960	960	727	452	837	1262	1151	1143	621	687	814	731	671	607	473	527	554	601	591	700	872	1085	963	1170	477	640	780	701	644	673	970	948	257	400	433	471	742	647	659	704	1411	1320	1369	1656	680
ENSG00000047410	6352	6204	6010	5305	6451	5283	4308	7084	5291	4982	4220	4160	6188	5311	5023	5110	7102	7044	4357	5534	2451	3420	1955	2325	3537	3191	2978	2258	7074	5891	5373	5177	7839	8891	5336	5525	5229	4783	4220	3860	3632	3468	3037	3236	7029	7276	6546	7387	3187
ENSG00000047457	157	119	87	114	117	178	133	185	68	236	114	199	112	87	129	131	146	299	382	309	358	255	325	460	195	167	244	304	208	131	193	549	2203	261	12098	2207	122	106	130	125	141	91	99	159	140	109	115	133	809
ENSG00000047578	516	985	1927	1642	1252	518	932	654	1315	1195	1333	1284	909	1142	1623	1553	718	717	946	1173	611	642	676	797	857	857	1650	1188	954	755	1412	1069	1039	1195	1347	1574	1279	1149	1975	1328	443	455	416	549	588	654	966	1102	1455
ENSG00000047579	184	415	369	329	414	189	194	115	273	287	191	200	118	133	116	88	166	229	189	256	285	340	228	302	369	442	318	311	286	267	247	255	213	294	141	256	151	173	156	183	248	253	197	215	259	232	313	302	154
ENSG00000047597	295	101	52	99	117	277	500	243	168	302	141	280	2	0	1	0	290	379	243	195	305	264	205	211	71	113	39	59	38	50	67	101	461	418	247	267	121	212	94	144	245	199	208	241	364	279	394	292	109
ENSG00000047617	28	3	7	2	4	24	214	121	26	8	85	17	319	284	682	456	0	6	4	27	49	49	17	48	3	2	2	2	31	52	74	46	0	0	6	12	106	163	17	311	8	35	27	49	109	147	162	241	8
ENSG00000047621	384	607	351	479	508	488	351	324	281	362	300	363	669	820	623	593	581	693	354	570	488	580	262	316	443	726	347	577	423	530	439	516	301	406	305	392	477	679	315	614	835	736	605	524	710	685	538	780	213
ENSG00000047634	393	133	38	56	93	424	100	209	65	182	59	143	162	259	322	456	212	261	185	368	306	402	290	348	350	429	85	218	164	298	249	283	201	361	187	417	295	221	185	162	234	216	129	199	311	318	559	1034	27
ENSG00000047644	1509	790	1398	1136	917	1315	2541	1559	1473	1361	931	1320	866	851	1217	1018	1320	1130	776	499	1156	872	2128	1535	2336	1826	2351	1571	519	462	959	521	905	818	1281	942	622	594	580	406	974	861	930	1010	1173	1068	1037	959	1660
ENSG00000047648	68	2	10	4	4	55	29	54	56	123	33	100	2	2	0	0	20	18	11	15	107	117	64	106	4	7	1	4	17	18	29	27	2	6	7	12	135	97	148	84	0	0	0	0	0	0	0	2	4
ENSG00000047662	216	212	279	330	252	216	144	154	91	199	58	140	112	187	189	210	167	160	183	342	161	178	126	160	126	146	122	139	98	147	192	176	126	225	218	210	209	105	241	86	122	99	101	103	55	76	111	128	151
ENSG00000047849	5691	4722	6503	5349	5222	5102	8643	6181	8024	5035	7351	5644	7922	5507	9379	7238	3547	3253	5342	4625	4477	4733	6683	5973	7798	5053	12191	6834	8551	6482	14046	8232	8132	6495	8624	8238	6070	4830	5837	6349	2912	2544	4541	4528	4300	4743	4627	5006	3241
ENSG00000047932	535	959	1064	1114	777	612	700	636	707	1230	813	1060	763	834	1531	1343	925	1074	1333	1123	957	872	1421	1103	2352	2146	1841	2053	753	995	1571	1330	1894	1676	2126	2048	1169	1261	1520	1231	1313	1202	1419	1818	1887	1594	1849	1584	1755
ENSG00000047936	1	2	2	0	1	1	37	10	13	7	26	4	0	0	2	3	7	2	17	34	3	10	15	8	429	230	1049	769	1	1	19	6	42	63	14	43	7	4	33	8	8	2	5	3	44	52	66	92	84
ENSG00000048028	1563	524	466	441	619	1416	2087	1448	518	826	425	889	1568	1353	1197	1271	891	1047	1084	1028	1604	1353	1033	1458	778	660	435	414	532	480	463	630	893	673	587	573	1064	937	774	495	1137	1088	933	1050	781	705	802	774	474
ENSG00000048052	139	409	371	425	297	142	882	349	1070	595	2567	2064	131	158	1407	1094	24	47	254	581	160	373	201	430	650	520	716	641	694	1118	954	1242	643	675	943	1296	759	881	543	2439	1538	1150	1382	1163	1067	1136	1121	1588	253
ENSG00000048140	1812	2586	3967	3398	2990	1772	2006	2001	1541	1513	1851	1599	2910	2705	2316	2106	1176	1353	1572	1263	1872	1762	1771	1692	1015	1026	2054	1907	1452	1177	1749	1730	1089	806	1419	1075	1241	1332	1360	1785	1422	1556	1825	1547	647	631	915	709	1219
ENSG00000048162	1467	1749	874	851	1488	1394	908	1003	1230	750	1098	830	2562	2270	1370	1563	1641	1169	869	811	1249	1328	1006	897	906	961	514	645	2110	2075	1414	1483	652	978	412	434	768	998	759	907	558	706	532	419	499	607	545	419	535
ENSG00000048342	97	168	163	162	276	45	148	49	373	368	255	265	168	192	220	211	453	363	198	426	281	407	141	257	512	598	448	407	719	656	451	492	256	319	190	233	331	296	240	145	178	150	147	183	111	171	102	169	561
ENSG00000048392	548	387	320	527	349	645	384	562	139	341	243	470	424	495	775	698	594	883	1227	783	726	581	480	627	571	731	670	1237	236	346	347	559	576	275	740	519	315	478	278	632	807	780	1134	1335	549	407	705	580	392
ENSG00000048405	894	834	908	816	726	868	961	821	446	625	664	616	1142	1274	1832	1794	567	590	640	693	709	693	973	840	716	822	727	746	861	1097	1226	995	615	657	667	656	841	802	1063	860	939	800	776	787	1038	1023	1105	1175	662
ENSG00000048462	1	5	6	8	11	1	3	0	1	11	0	7	5	14	13	15	0	0	0	0	3	7	5	12	2	1	0	0	6	7	25	13	17	16	17	20	4	2	5	2	8	3	5	5	7	8	21	12	16
ENSG00000048471	510	729	803	672	763	421	645	522	528	434	515	446	1127	1091	1123	1014	284	361	427	492	364	463	199	320	851	721	1469	807	446	351	584	469	485	476	473	517	282	291	390	349	480	432	522	480	566	580	673	719	296
ENSG00000048540	10	25	4	6	44	6	2	5	0	0	1	0	0	1	0	0	6	13	11	96	27	134	6	35	65	100	58	96	63	57	68	68	2	40	6	37	48	30	33	31	18	9	11	13	17	50	16	68	95
ENSG00000048544	715	1271	436	702	967	851	576	845	518	751	692	804	992	1191	1085	1120	1472	1676	1914	1556	1391	1263	1505	1108	1404	1721	791	1577	1023	1445	1043	1319	1514	1007	899	922	707	759	426	705	1860	2067	1526	1433	1687	1299	1213	1183	991
ENSG00000048649	1912	1816	2693	2175	2108	1829	3335	2130	2921	3901	3300	3315	1908	1668	2512	2368	1651	1757	1850	1980	1561	1724	1825	1639	1659	1289	2399	1727	2522	2207	3739	2902	2132	1671	2338	2485	2626	2295	2945	2969	3754	3593	4523	4732	2278	2478	2425	2668	2682
ENSG00000048707	3853	3253	7220	5169	4363	2883	6761	4541	3421	3600	3547	2953	1982	1864	2417	2242	1956	2146	2608	3082	4741	6288	6147	6010	2651	2243	4210	2738	2559	1833	4703	3846	3837	3683	5938	6577	3023	2383	6886	2936	2055	1631	2123	2082	2364	2830	3077	3722	2619
ENSG00000048740	4	352	316	290	293	3	6	3	16	66	19	36	6	2	5	4	0	2	0	4	462	439	337	451	0	0	3	1	334	364	378	254	15	45	46	91	11	7	4	8	132	152	239	243	437	365	337	338	69
ENSG00000048828	7192	11898	9529	9287	10748	7054	6591	6476	7966	7335	8711	8458	9917	7621	7200	5994	9989	8437	10398	7723	7756	6943	8424	7445	6211	5654	5125	4299	9760	9941	8769	7955	8286	6793	7254	6758	8068	8327	6634	7810	8438	8294	8608	6857	8133	7535	5640	5704	7556
ENSG00000048991	1424	1990	889	909	1713	1373	1554	1275	1199	1286	1021	999	1814	1540	1313	1077	1676	1512	1080	1551	1545	1578	1340	1047	1732	1639	1060	1002	1593	1390	1322	1144	1669	2476	692	1129	1049	1002	654	874	1408	1444	1127	960	1153	1176	824	1050	622
ENSG00000049089	157	2	16	8	5	119	418	402	88	158	31	124	114	69	61	63	11	36	101	111	248	176	520	709	3	2	25	26	8	5	8	13	120	78	424	542	81	38	118	27	69	113	142	414	124	144	305	239	114
ENSG00000049130	1782	451	1143	914	422	2158	2264	2697	249	431	321	581	515	506	2678	2217	1468	2817	1590	1975	360	425	171	324	1264	1381	486	1111	1089	1264	499	1262	4911	3329	5280	2629	2135	1379	918	804	1700	1308	1730	1738	1847	1952	2542	2638	305
ENSG00000049167	187	318	145	196	277	178	161	132	194	265	191	271	283	298	292	287	240	296	252	311	149	172	205	167	335	367	171	261	236	330	305	329	297	357	159	318	296	276	221	212	303	324	205	215	280	301	260	318	227
ENSG00000049192	18	85	210	197	90	16	33	25	31	40	168	74	134	184	226	184	10	13	42	92	52	90	17	26	406	435	161	241	13	11	38	18	29	49	57	80	651	688	90	264	94	89	64	51	14	14	18	30	75
ENSG00000049239	3676	365	3249	1924	810	2438	6322	4851	1963	2928	1012	2408	1406	965	2620	2448	504	724	3153	1407	2695	1815	5493	6095	682	361	1786	1346	1492	687	2881	2390	1419	414	2979	1847	1306	1029	3739	1128	942	1138	1601	2439	1399	1737	5375	3827	2897
ENSG00000049245	1675	1512	1530	1884	1426	1904	1391	2191	1012	1061	1369	1366	619	623	917	1018	1018	1214	1453	1129	2996	2696	3061	3073	1123	992	1526	1522	1676	1845	1891	2076	2376	1452	1941	1722	2439	2606	2401	3822	1814	1701	2238	2039	3851	2994	3588	2944	932
ENSG00000049246	700	1010	507	586	797	646	1273	612	1387	1299	558	942	91	92	181	208	623	672	645	609	66	91	315	238	768	707	493	454	1049	818	627	889	1005	925	226	225	1778	1173	927	435	32	27	18	32	355	386	616	675	157
ENSG00000049247	79	113	64	71	89	69	153	76	148	152	61	119	10	12	23	16	96	97	127	109	7	14	32	39	65	71	54	52	133	87	76	114	130	119	38	23	212	137	155	66	2	0	2	5	59	50	98	74	14
ENSG00000049249	10	5	5	5	7	3	29	16	22	4	40	6	1	1	23	13	5	5	36	17	23	41	8	38	1	1	3	1	6	4	63	64	6	19	2	12	3	6	11	5	171	99	268	278	87	113	85	110	268
ENSG00000049283	323	1141	1115	1291	1470	273	485	579	1430	884	1155	950	1254	1207	1024	1165	747	669	341	359	284	285	31	113	715	852	614	659	179	112	84	160	975	595	1597	1206	96	40	348	78	412	573	528	448	511	670	796	681	1931
ENSG00000049323	1351	304	1424	920	504	903	2324	2605	1317	1968	1593	2904	22	9	59	26	278	309	1050	434	2111	1948	1870	2496	1241	1001	3012	2025	450	251	793	697	866	378	2660	1243	71	114	154	137	215	177	546	414	767	694	1397	1015	3083
ENSG00000049449	1752	2156	3161	3241	2336	2096	3178	2873	674	953	750	999	3031	3239	6032	5447	1180	1221	2346	1651	3366	2720	4481	4788	2852	3359	4099	5147	3036	3188	4949	4738	2022	1543	2247	1855	1189	1427	1599	1653	3339	3340	4898	5425	1673	1570	2203	1691	1988
ENSG00000049540	2	2	2	0	2	6	6	4	1	5	4	3	1	4	12	7	0	0	0	0	0	4	0	0	1	2	1	2	0	1	9	3	3	6	2	9	0	0	2	2	0	0	0	0	13	14	41	54	3
ENSG00000049541	1754	1857	872	870	1823	1754	426	1067	2383	1510	1636	1394	2669	2360	1372	1526	2053	1992	664	968	736	761	471	521	1584	1746	402	595	1724	1459	807	1045	1243	1547	492	522	889	931	288	570	823	1015	547	481	1245	1388	989	903	476
ENSG00000049618	2568	2993	3732	3339	3432	2312	2300	2049	3547	3763	3018	2906	3056	3130	3043	2831	2904	2943	2508	2946	2829	3190	2242	2333	2506	2691	3261	2494	2110	1932	2385	2347	3354	4445	3139	4597	1924	1755	2107	1269	2828	2169	2232	2166	2259	2593	1953	2715	3694
ENSG00000049656	2487	3199	2548	2408	2705	2674	2095	2142	4764	2949	6003	3835	4082	4170	4093	3945	5952	4810	4582	3631	5605	5089	5581	4362	2495	2915	2397	2245	4703	5429	5149	3981	3172	4771	3527	3301	3005	3275	3084	3883	5488	5575	6069	4604	9978	9088	8505	7121	6562
ENSG00000049759	1949	1875	1969	2234	1947	1676	2649	1728	1837	2168	2459	1939	3094	2742	3812	4055	1109	1055	1437	1622	2286	2300	2926	3007	2081	1706	2401	2157	852	915	1213	1101	913	1109	1863	2105	3159	2760	2287	6851	1754	1649	1618	1213	1599	1431	1083	1481	1173
ENSG00000049768	101	15	27	20	29	104	99	75	42	42	46	45	48	87	47	63	48	48	48	32	44	55	41	63	36	35	41	40	48	45	51	43	45	50	37	35	35	30	43	27	36	16	28	27	52	55	34	84	43
ENSG00000049769	277	54	114	106	63	246	356	197	208	259	195	182	154	246	302	312	99	95	232	113	192	198	431	209	121	178	197	167	113	108	262	153	40	78	82	111	112	147	161	141	62	80	96	84	229	232	379	264	162
ENSG00000049860	2126	1883	1833	1845	1825	2354	2794	4095	1119	1599	1468	2350	1681	1954	2615	2842	1111	1519	1521	1381	1854	1331	1673	1736	1974	2548	2127	3286	1129	1436	1108	1639	1458	1318	2079	1645	1430	1840	1547	3423	2800	3066	3655	3665	2131	2115	2361	1908	1629
ENSG00000049883	334	328	249	290	309	337	384	278	998	1572	841	1218	473	451	651	578	311	353	456	643	261	342	255	338	460	518	236	374	374	481	494	541	319	488	282	466	554	403	457	328	608	566	406	539	312	325	333	356	429
ENSG00000050030	3	1	0	0	0	3	4	10	33	119	107	267	2	0	0	0	0	7	14	8	72	70	82	72	0	0	0	0	8	7	10	13	0	0	0	0	0	1	1	0	0	0	0	2	0	0	0	2	0
ENSG00000050130	516	603	300	575	481	812	332	709	233	501	343	653	247	407	308	380	655	1018	989	1134	609	614	373	644	339	602	396	910	239	467	250	432	973	804	832	1019	745	877	519	1046	999	992	1167	1288	679	645	758	739	1050
ENSG00000050165	6269	47	256	167	101	6990	11835	10925	4207	3159	5662	5748	835	556	5602	5127	1025	1372	3563	1659	1590	1832	1220	2332	386	273	1864	954	2850	2215	4029	4952	2	26	35	52	2440	2306	3722	3423	492	623	1943	2568	6	7	12	10	148
ENSG00000050327	1005	893	1627	1435	1158	982	1970	1332	1177	1177	1251	1163	1153	943	1604	1635	469	418	622	572	744	681	846	751	723	556	1207	980	687	560	898	689	566	338	772	775	966	1064	1564	1639	429	422	520	488	731	703	845	892	849
ENSG00000050344	511	1321	1282	1424	1272	447	633	492	1102	1256	1248	1340	1279	1201	1722	1598	519	571	815	1334	1042	1240	1187	1409	1596	1340	1590	1459	677	768	884	907	431	1147	306	1036	1244	869	744	351	2039	2294	1506	2022	3967	4111	3379	3606	843
ENSG00000050393	1059	2822	1805	2246	2364	1113	800	792	1021	1039	758	969	932	857	759	746	1324	1180	942	733	850	924	1061	874	408	425	273	320	1047	1107	846	858	1082	1076	659	670	964	1286	686	1153	912	1050	831	820	1231	1153	1441	1030	910
ENSG00000050405	885	6596	5696	8152	5842	1225	2717	3036	3177	2756	6619	4866	3582	2972	6325	6325	1073	1164	3235	3134	4502	4813	5086	5021	4065	2993	5666	8346	1705	2224	4760	4229	2643	2109	3721	3165	3201	3771	2411	5015	8739	9965	10584	9818	5008	5281	3062	4081	926
ENSG00000050426	1098	788	767	831	877	1062	866	929	732	1361	786	1040	719	1142	1192	1311	545	562	720	1063	771	968	705	902	1222	1410	818	1053	1024	1187	1211	1426	726	1190	812	1016	905	614	1347	678	767	633	536	811	691	958	893	1163	893
ENSG00000050438	73	37	16	26	31	94	29	99	113	116	133	143	5	13	21	27	3	13	18	19	114	78	29	60	8	16	9	9	32	40	70	63	8	13	42	80	186	102	57	49	22	17	26	21	236	242	217	251	60
ENSG00000050555	1783	4	11	5	4	1240	1134	937	2695	1544	1348	1790	15	6	3	1	635	627	573	678	1630	1859	2595	2130	0	0	18	1	1011	781	830	611	12	19	753	267	2001	1205	1890	754	88	152	70	77	93	172	182	187	40
ENSG00000050628	2	2	2	1	1	1	1	1	4	2	3	2	1	1	0	0	0	0	2	2	311	213	225	215	0	2	1	0	1	0	3	9	0	2	0	0	4	2	8	3	4	0	0	0	3	2	2	6	1
ENSG00000050730	1	0	0	0	1	3	3	7	0	0	1	3	0	0	0	0	2	0	3	2	0	0	0	0	1	2	3	2	0	0	1	0	9	37	49	120	8	5	16	8	0	0	0	2	2	2	0	0	7
ENSG00000050748	1531	1432	1179	1256	1270	1490	1268	1443	472	580	379	574	2070	2335	2361	2104	1211	1615	1298	1310	1616	1575	2020	1449	1328	1468	739	965	997	1204	1255	1190	1206	1406	970	1041	1030	930	1028	1081	1243	1399	1027	1257	1246	1200	1297	1296	1013
ENSG00000050767	5	0	5	4	2	4	10	5	4	7	7	1	4	4	3	3	4	22	64	29	265	245	588	581	3	1	1	2	37	22	158	125	11	7	340	225	5	3	23	1	20	38	47	124	30	50	134	110	1
ENSG00000050820	2766	3647	3976	3507	3371	2508	4214	2961	2601	1459	3520	1867	2895	3539	2838	4423	2759	1938	2296	2210	2652	2815	2205	1805	2971	3328	2744	2786	2807	3277	4269	2701	1328	2307	2483	2351	2731	3465	3066	4134	3986	4378	3528	2675	3346	4399	4694	5156	5961
ENSG00000051009	448	399	558	569	477	437	420	363	804	757	690	733	463	676	451	480	474	403	479	555	522	501	401	610	561	725	464	541	907	987	1163	1087	368	626	587	653	452	467	572	470	702	730	592	688	244	261	241	292	536
ENSG00000051108	413	810	816	737	624	504	1726	640	516	1354	982	900	804	1002	1581	1267	528	731	2258	1485	954	821	2285	1799	681	507	790	799	803	644	2823	2359	876	656	1397	1342	737	1132	2566	1023	1194	940	1710	2226	538	596	1195	1485	1953
ENSG00000051128	655	1801	1393	1345	1944	549	1332	883	2034	1164	2746	1699	1313	1165	1210	1250	367	379	703	591	749	701	817	1121	835	755	1156	1089	687	616	778	618	368	475	508	454	929	1219	1144	1538	689	735	829	602	1361	1212	1365	1003	556
ENSG00000051180	530	537	124	161	461	514	61	305	412	364	236	269	559	585	172	198	835	794	216	370	357	351	122	208	633	620	51	164	574	532	226	393	460	549	138	71	504	546	107	294	519	548	217	174	329	375	279	249	317
ENSG00000051341	2740	1101	201	333	1085	2469	369	1586	885	1026	652	871	1045	1569	332	402	3272	3754	1039	3851	1221	2118	370	731	1525	1956	69	364	1482	1805	818	1125	1615	4229	506	919	2347	1499	510	540	1190	899	503	379	829	1117	501	782	518
ENSG00000051382	1488	1350	969	1085	1211	1424	1672	1463	767	838	1065	1059	1384	1149	1214	1100	2060	2427	2216	1913	1589	1545	1150	1638	1086	1065	988	899	993	1018	830	952	1376	1274	992	1044	948	909	979	1155	1541	1430	1507	1388	919	851	993	1042	752
ENSG00000051523	44	82	739	293	179	37	16	21	1490	917	2034	1793	737	826	1280	1342	1745	1533	2489	1986	2603	2405	2569	2798	2318	2057	2930	3323	12	4	20	6	16	30	13	83	1500	1869	2893	3801	1171	1403	2248	1895	2131	2213	3460	2114	4388
ENSG00000051596	1204	1322	949	962	1207	1248	825	1399	1561	2017	1232	2142	2194	1823	1529	1664	847	1070	896	675	1132	1062	821	976	1177	1063	740	1018	1544	1653	952	1505	1423	1159	908	786	861	1025	768	948	1195	1381	1353	1309	504	509	532	389	271
ENSG00000051620	665	664	1240	1217	837	639	1620	870	1055	1133	1262	1110	575	559	860	765	538	597	712	643	1129	1157	1832	1195	962	981	1124	1130	979	905	1307	1212	1158	1030	1016	1041	412	514	524	596	962	1086	1012	1106	426	449	654	576	1192
ENSG00000051825	1973	881	147	234	797	1945	742	1321	287	431	164	294	1757	1924	751	716	890	1211	452	904	1086	1334	624	1042	1055	1209	261	418	1051	1247	686	830	1512	2164	330	641	1974	1367	695	650	888	912	352	401	1985	2193	1555	2033	371
ENSG00000052126	381	623	844	769	904	345	431	428	684	1713	752	1362	1018	1060	1147	1106	755	828	926	1054	1499	2009	1664	1908	1751	1637	1465	1383	691	597	859	891	1423	1931	935	1367	1011	979	662	957	1538	1250	1115	1017	579	760	644	951	798
ENSG00000052344	33	1257	3547	3269	1959	24	34	31	654	938	917	1186	116	89	367	397	138	148	851	424	440	299	690	924	179	105	1276	800	42	15	52	86	1112	252	1832	1742	418	463	1807	3088	565	607	1389	1520	474	535	1168	816	5100
ENSG00000052723	729	1516	1007	1551	1298	858	624	797	457	985	429	870	1437	1729	2018	1952	1268	1841	1627	1323	2069	2012	2153	1876	436	559	305	524	635	926	865	1216	974	857	840	831	782	856	679	817	1229	1289	1178	1569	1425	1107	1265	1283	616
ENSG00000052749	2445	3288	1601	1618	2496	2554	3038	1638	3387	1416	4697	1805	4930	4091	2813	2300	3238	2145	1261	1149	1389	1592	1341	1109	2143	1916	1344	1063	3439	3788	3770	2139	745	1516	751	735	1991	2324	1813	1993	1596	1691	1293	893	1730	1832	853	1072	2193
ENSG00000052795	984	435	381	445	393	957	2024	1286	1494	3307	1620	2519	205	212	193	167	566	684	501	621	577	564	552	574	482	536	576	931	117	128	144	106	127	213	366	446	364	343	545	422	269	268	500	383	394	471	442	431	388
ENSG00000052802	920	813	374	647	824	1039	233	867	214	662	288	921	979	1339	2324	1959	290	511	1866	1013	725	537	1385	3038	857	1058	460	1175	144	164	140	197	2836	1240	1425	3494	923	861	542	1202	1677	1172	2626	2231	853	585	1523	1173	1101
ENSG00000052841	2348	1719	2969	2333	1688	2332	3814	2061	2244	2549	2814	2486	2157	2986	4536	4908	2093	2242	2775	3097	1496	1616	2752	2050	1183	1448	1628	1662	1727	1764	2700	2541	1799	2367	2136	3307	1880	2381	2754	2635	1983	1669	1818	2326	1165	1450	1506	2114	4523
ENSG00000052850	27	10	10	8	15	14	37	18	12	13	17	13	47	39	33	28	47	41	87	83	571	390	441	504	15	4	6	3	81	49	139	152	123	59	209	196	25	14	108	5	127	203	62	179	84	93	138	165	1363
ENSG00000053108	29	1	3	2	2	28	129	44	297	353	185	213	2	3	2	3	64	48	80	85	44	29	48	123	83	80	108	120	28	18	41	41	8	4	26	12	6	2	4	3	13	16	19	24	4	3	11	14	5557
ENSG00000053254	1582	492	688	584	567	1571	2516	1806	640	2142	485	1263	1106	1004	1609	1675	1133	1312	2762	1343	1912	1672	1697	1475	1009	716	1672	1313	759	585	1033	1100	783	347	1329	1036	640	521	1160	712	1030	1119	1273	1616	1146	1060	1957	1447	840
ENSG00000053371	1557	597	843	779	646	1405	911	1424	1291	1245	1237	1321	873	680	596	644	942	910	877	617	1531	1156	997	1395	594	541	387	418	1130	856	698	1038	1677	1171	1169	948	933	1008	881	802	594	640	721	592	1096	1124	1477	888	582
ENSG00000053372	2315	1930	520	583	1406	2534	871	1352	1901	1089	1702	1141	1755	1565	651	681	2710	2167	793	830	1765	2032	1006	1088	1882	2272	549	812	2064	2496	1009	1251	1223	2081	554	449	2021	2338	724	1494	1359	1658	839	650	1893	1904	895	949	850
ENSG00000053438	266	186	198	242	245	248	197	204	143	182	127	226	256	738	386	602	266	300	130	383	183	367	38	216	429	939	253	677	227	438	239	304	181	778	406	775	298	182	320	89	171	169	89	111	184	210	125	264	132
ENSG00000053501	169	154	137	140	147	179	232	148	418	269	344	267	217	281	188	226	413	339	390	247	196	232	283	269	238	272	189	183	313	296	271	270	180	204	121	156	349	415	310	322	157	155	130	131	200	248	241	211	230
ENSG00000053524	986	564	266	405	411	1023	872	944	769	2051	699	1574	187	236	252	308	363	619	563	663	510	542	480	540	295	338	253	394	143	174	424	371	881	369	444	466	131	132	217	121	656	530	426	458	341	422	356	501	292
ENSG00000053702	350	134	134	128	165	330	161	141	129	142	84	109	226	558	242	211	173	133	72	249	102	255	68	130	199	290	113	137	169	235	221	153	83	325	85	219	135	113	123	53	183	91	70	66	53	112	56	151	78
ENSG00000053747	984	6330	8764	5617	5266	968	3562	2755	7618	2877	30787	4192	1843	2391	5234	3979	2527	1863	3110	3211	3350	5756	25220	9645	5813	6599	5046	2848	1433	1760	1322	1026	3378	4891	8801	7362	14468	30885	20275	59550	11225	10326	18800	13871	6970	7456	1825	2610	2751
ENSG00000053770	965	799	519	740	684	1042	897	1041	859	1654	947	1402	442	573	531	509	1291	1550	957	1502	1436	1415	852	1107	592	781	692	1046	803	1049	673	982	2044	1731	2047	2252	970	1011	1076	1398	1095	902	1131	1173	952	827	1052	1082	647
ENSG00000053900	419	480	395	558	452	487	248	278	298	586	253	424	459	623	482	574	264	332	262	508	499	677	185	419	311	473	187	348	520	693	374	568	419	704	430	644	378	385	259	321	519	445	374	402	229	254	257	324	419
ENSG00000053918	70	0	108	56	6	41	123	50	62	77	18	50	14	6	6	9	18	19	13	34	484	332	518	552	26	17	21	26	41	20	65	73	11	47	47	54	28	9	43	6	67	94	74	135	18	31	28	54	300
ENSG00000054116	797	1354	1063	1149	1177	888	916	940	727	828	915	926	918	911	874	889	638	626	596	606	840	825	730	723	632	711	802	963	811	817	751	827	801	830	772	789	921	1048	898	1293	535	635	642	587	1197	1115	1288	1056	732
ENSG00000054118	4540	6931	6338	6256	7104	4998	2634	4348	5754	4654	4552	4511	5170	4014	3299	3219	5006	4998	3657	3476	4377	4078	3362	3565	3995	3418	2965	2701	6709	5847	5336	4785	6431	4907	4386	3591	5307	4926	3617	4202	3827	3942	3298	3172	4808	4719	3846	4136	3186
ENSG00000054148	1198	1065	1193	1209	1249	1123	1024	913	1103	851	929	772	1077	1411	857	924	1176	1111	967	985	1116	1128	842	1222	1009	1055	596	639	1750	1643	1426	1623	1128	940	715	777	1230	1213	963	912	923	1070	891	760	896	849	1044	882	971
ENSG00000054179	89	102	239	188	159	73	40	51	100	177	61	134	121	145	111	120	19	26	84	66	817	802	1564	1860	86	37	100	75	43	31	51	75	32	54	63	32	37	38	119	83	81	95	113	99	89	143	268	270	128
ENSG00000054219	2	2	4	1	3	0	1	2	6	29	25	40	7	2	0	0	4	10	0	15	1130	1189	1638	1979	0	2	4	4	1	0	4	4	89	21	374	230	89	100	132	94	220	248	410	559	382	380	596	616	59
ENSG00000054267	1917	1808	1975	1966	1781	2015	2196	1801	2338	2739	2504	2487	3731	3792	3716	3836	2029	2277	1869	2731	1031	1274	829	969	1620	1669	2160	2096	2040	2024	1957	2009	2266	2473	2519	2683	1883	1976	1780	2151	3460	3263	3125	3506	2252	2373	2618	2944	2476
ENSG00000054277	253	772	1362	1533	880	226	473	593	897	834	1001	1181	356	271	726	762	1192	1659	1194	802	487	423	504	529	514	293	818	648	554	535	422	529	1557	1124	1488	1674	602	471	372	587	1065	914	2052	1637	2112	2054	2728	1939	2024
ENSG00000054282	689	407	319	326	379	560	925	770	586	809	822	778	378	391	552	498	405	465	647	1201	399	428	449	425	727	635	592	649	471	445	777	631	337	423	426	729	519	464	451	550	967	776	856	933	311	479	461	651	404
ENSG00000054356	1	1	2	2	3	2	1	3	1	0	0	1	2	4	2	3	4	2	3	8	6	0	0	24	1	0	2	2	0	0	1	4	3	2	0	0	3	1	3	2	2	0	0	3	2	6	5	4	6
ENSG00000054392	74	124	422	417	202	81	126	128	132	264	105	216	32	34	218	181	23	33	148	98	134	84	106	145	71	48	276	331	88	62	182	181	112	33	384	290	189	378	247	464	189	175	232	331	417	399	395	467	403
ENSG00000054523	4352	2437	2188	2025	2498	3682	4264	3500	3010	3623	3257	4009	2437	1898	1993	1699	3216	3360	3054	3017	6672	6856	6464	6972	3072	2025	3494	2374	2307	1909	1921	1766	2598	2086	2174	2366	2868	2071	2416	2609	2049	1941	2505	2263	5050	4954	4096	4466	3321
ENSG00000054598	387	405	976	708	494	367	592	375	314	218	426	146	583	431	586	659	311	464	483	320	608	578	770	414	1125	1246	1875	1617	330	291	410	399	1042	450	1315	548	166	320	360	309	362	431	391	435	1114	1076	1391	989	356
ENSG00000054611	1554	521	955	781	700	1289	1823	1404	1147	984	849	940	841	884	1028	1073	884	860	833	1198	397	498	345	419	702	631	1118	800	740	617	914	782	809	1007	732	959	670	718	977	702	733	707	689	754	517	618	668	810	1637
ENSG00000054654	9626	3177	4161	3318	5062	8429	6596	4759	13298	17748	8719	9882	5645	4313	5350	6399	8658	10619	5783	7841	7227	12607	9536	11832	3798	3201	2549	1735	5712	3145	4312	5619	13714	12935	11375	10059	5505	6260	6086	2260	5254	3771	3163	3301	4575	7293	7287	10056	2661
ENSG00000054690	636	395	371	483	512	548	433	696	168	365	198	325	871	1311	1937	2447	576	609	914	1459	690	836	877	996	313	293	223	264	366	328	429	313	226	311	294	570	102	126	146	122	610	520	544	506	667	838	786	1070	1102
ENSG00000054793	3043	287	1797	1344	536	2357	4892	3693	1690	1758	1333	1718	1025	715	2047	1489	2241	3138	3590	2669	6574	5904	6014	8033	3817	3069	10068	7342	3923	3113	5099	3685	2660	1085	3918	3032	1812	1661	5023	3993	2636	2116	4625	4635	1343	1263	2251	2124	1826
ENSG00000054938	7	6	2	0	10	4	1	3	14	4	7	8	6	23	2	2	14	13	0	4	0	4	0	0	5	5	1	0	6	6	2	2	3	21	0	9	10	3	3	1	4	7	0	5	2	4	3	10	6
ENSG00000054965	2156	2051	3560	3060	2740	2211	3692	3245	4243	4064	3614	4138	2743	2544	3107	3216	1309	1449	1557	1424	1760	1459	1356	2027	1435	1328	2468	1584	1868	1555	1894	1931	1233	1247	1393	1169	2508	1833	3013	1527	1733	1727	2080	2597	2233	2418	2962	3192	1844
ENSG00000054967	745	817	285	355	630	841	326	503	702	372	894	431	1031	2077	776	1060	453	396	191	518	566	631	434	528	654	900	212	237	691	1147	648	471	320	1245	338	449	1746	1834	1294	1575	958	973	606	498	1407	1607	1028	1485	969
ENSG00000054983	1	0	0	0	0	1	2	3	1	0	0	0	5	2	0	0	38	79	268	137	663	613	718	895	0	1	0	1	0	0	0	0	2	0	2	0	6	21	32	29	218	297	297	521	593	486	792	691	0
ENSG00000055044	1641	2028	744	817	1431	1897	900	1093	1256	1266	1142	1127	1505	2019	887	1036	2538	2590	1178	1810	1793	2168	1200	1005	1606	2308	465	911	2369	3006	2638	2326	1789	3629	1154	1640	935	1270	385	806	1844	1741	1048	795	1713	1639	1245	1443	1369
ENSG00000055070	3795	4945	3080	3541	4707	4096	2741	3298	3314	2338	3286	2845	3073	2669	2186	2257	2903	2702	2426	1892	4006	3446	2828	3020	3192	2680	2640	2508	3441	3338	2868	2951	3913	2761	2378	2090	3722	4545	2568	4909	2390	2648	2530	1864	4328	4128	4434	3146	2316
ENSG00000055118	189	2	11	15	10	109	197	108	84	158	49	64	2	2	1	0	2	5	3	8	235	185	73	123	2	4	8	7	14	5	46	15	40	16	41	77	3	0	12	5	18	11	26	22	96	108	144	126	672
ENSG00000055130	1828	1794	1242	1253	1559	2019	1620	1698	1181	1287	1359	1332	1850	1552	1073	1131	1701	1868	1269	1325	1598	1700	1198	1227	1586	1714	1077	1279	1809	1791	1251	1574	1633	1716	971	996	1780	1573	1261	1409	1394	1509	1115	1129	3056	2816	2301	2465	1239
ENSG00000055147	299	471	392	483	448	368	329	299	185	309	226	285	392	476	531	526	287	432	479	449	182	154	183	174	291	420	313	535	260	276	280	379	274	204	289	341	228	228	231	276	440	390	459	460	172	167	220	229	322
ENSG00000055163	78	16	90	49	33	60	234	70	67	176	61	132	2	2	0	2	91	116	95	53	488	408	271	401	20	13	16	26	69	74	270	213	172	38	502	630	208	92	370	98	44	27	82	84	70	57	122	88	1660
ENSG00000055208	1194	2434	2547	2663	2658	1321	2025	1371	1679	1949	1937	1793	1633	1351	1825	1697	2090	2472	2878	2419	1877	1584	2319	1713	1549	1425	1760	1632	1647	1724	1795	1767	3499	2476	2921	2289	1603	1313	1380	1367	2285	2139	2139	2127	1665	1437	1670	1846	1638
ENSG00000055211	468	608	781	789	563	517	477	597	321	569	478	605	562	642	991	898	478	652	827	708	701	605	924	782	503	565	518	696	419	491	529	608	1067	835	1435	1047	534	699	735	986	1396	1311	1695	2095	751	593	834	598	428
ENSG00000055332	3057	2252	2408	3775	2313	3028	1600	2626	1119	1792	1297	2000	2686	2263	3146	2939	2864	3165	6265	7357	3225	3279	2690	2668	2978	2528	1777	1897	2367	2688	6472	7128	4665	3433	3308	2890	3502	3272	2661	3523	2531	2373	2666	4530	3395	3146	4437	3870	2685
ENSG00000055483	1900	2907	2660	2210	2198	2156	1974	1492	2274	1665	2953	1520	1903	2300	1820	1864	3184	2522	2342	3132	1727	2258	1977	1827	1844	2144	985	1100	2823	3664	4424	3183	852	2431	1112	1469	1726	1953	1689	2039	4063	3891	3069	2922	1985	2486	1454	2205	1287
ENSG00000055609	4848	3115	4061	3162	3574	4332	4379	3049	3847	3865	3745	3092	3670	3528	3075	3007	3486	3186	3206	4486	1341	1618	1836	1645	3728	3359	3657	2583	3341	2757	3780	2709	2956	3207	3917	4634	3212	2211	4165	2203	3186	2171	3138	2738	4726	6178	5347	7689	4705
ENSG00000055732	627	156	90	148	181	805	483	605	274	1217	232	859	4	1	0	1	209	444	338	811	604	746	611	920	203	386	83	208	354	499	437	582	194	480	122	525	457	470	726	563	385	356	238	268	499	555	721	987	137
ENSG00000055813	23	13	158	134	8	44	21	7	0	3	3	3	2	1	12	10	2	2	6	6	173	151	249	250	186	446	149	168	7	4	11	14	0	0	37	12	6	7	5	5	0	0	0	0	4	6	8	8	77
ENSG00000055917	2884	3841	2977	3383	3520	2885	2720	2757	1501	3103	1459	2295	2248	1851	1926	1892	3925	4804	4866	4352	3986	3767	3942	4080	3456	3153	2495	3306	2893	3404	2772	3697	4478	4307	4067	4027	2443	1994	2122	1681	3207	2843	2550	2791	8173	7342	8473	8512	4429
ENSG00000055950	1132	692	673	713	770	1023	795	892	914	757	836	755	1394	1201	968	1162	617	554	559	400	545	492	413	412	531	509	500	557	833	628	610	660	562	435	418	361	878	907	820	807	456	521	531	550	567	586	622	526	1099
ENSG00000055955	91	33	106	72	51	96	167	88	42	155	31	101	11	45	25	28	17	46	57	146	58	76	29	43	17	37	40	58	24	22	152	110	13	26	90	66	12	9	35	7	27	29	10	34	27	42	76	145	77
ENSG00000056050	275	261	111	190	214	331	168	304	62	123	36	123	253	220	184	186	207	319	157	167	209	184	126	176	183	281	95	204	93	127	43	113	241	166	110	108	194	245	99	144	236	187	116	148	212	220	263	169	124
ENSG00000056097	3251	3822	2869	2939	3064	3793	3354	2572	3201	3528	2651	2995	2588	2368	2216	1899	4323	4745	3465	3949	3261	3149	3886	2728	3327	3398	2237	2389	3146	3615	3619	3249	3176	4374	2845	2876	2561	2942	1524	2160	5026	4676	3907	3517	4963	4335	3563	3906	3871
ENSG00000056277	584	489	229	305	362	569	365	413	171	271	141	208	436	474	342	361	508	574	366	460	454	442	265	264	257	305	160	177	312	385	257	298	527	704	408	457	448	510	186	330	707	547	411	404	475	440	289	423	177
ENSG00000056291	0	484	637	719	470	0	1	0	0	0	3	1	0	0	0	0	49	55	49	49	1	4	4	4	7	16	11	15	1	1	0	0	2	0	0	0	1	0	0	0	0	0	0	0	0	0	0	0	16
ENSG00000056487	345	11	15	18	20	279	334	128	330	400	186	244	247	370	236	191	216	249	131	381	117	141	98	82	3	0	4	0	9	14	37	10	297	1206	278	661	81	52	57	71	11	3	6	11	87	125	108	155	2
ENSG00000056558	14	49	15	29	33	10	64	23	38	57	50	14	62	76	479	506	27	49	148	226	68	47	49	149	20	34	34	60	126	118	245	278	93	232	241	363	105	69	238	46	187	175	147	129	259	287	411	457	404
ENSG00000056586	4234	4483	3426	4131	3612	4503	3759	4201	3069	3832	3927	4025	2660	2636	3246	2833	3621	3778	4336	3844	2560	2574	2704	2831	2076	2022	2373	2486	2109	2807	3053	3036	2921	3229	3408	3140	2591	3329	2656	3802	3993	3438	3653	3861	3722	2968	3367	3305	5646
ENSG00000056736	54	67	42	43	38	58	81	65	22	45	21	37	35	48	36	44	39	37	52	53	343	375	149	187	114	152	61	93	120	154	103	116	49	52	50	40	29	41	48	45	88	126	76	81	111	129	137	149	50
ENSG00000056972	71	849	1308	1192	1139	68	258	193	415	357	568	266	1113	809	1246	1242	466	399	850	609	709	693	740	689	906	705	954	775	797	715	1360	996	698	614	652	619	607	584	827	834	661	656	624	602	306	453	358	411	604
ENSG00000056998	0	1	4	2	2	0	0	2	0	0	0	0	2	0	0	0	0	0	0	0	457	360	263	426	27	16	200	147	34	12	74	81	0	0	0	3	24	14	64	27	15	20	31	55	0	0	0	0	447
ENSG00000057019	891	6901	4030	4873	4749	1016	2766	2365	2659	2209	8841	3924	1181	1271	4628	2948	2304	1826	3049	2660	3564	3290	7892	5471	7130	5851	4687	4352	1855	2624	3743	2430	2829	4003	2394	2485	8197	10564	3864	9072	11944	9534	11738	7731	15552	11998	7429	7645	1461
ENSG00000057149	2	0	0	0	1	1	6	6	4	18	10	34	2	2	7	18	140	12	36	42	3	10	328	542	3	1	2	4	10	5	5	5	166	11	413	94	93	63	1703	278	4	0	2	0	0	0	0	0	8
ENSG00000057252	910	537	305	464	446	1102	602	970	289	411	585	569	717	978	910	876	832	1345	1274	1091	2453	2144	2169	2041	402	597	268	568	1212	2113	1056	2036	1597	859	1136	962	1512	1834	1134	3068	1970	1891	2261	1719	1944	1540	1316	1237	617
ENSG00000057294	1271	2436	2438	2361	2749	1255	861	1899	856	874	1079	1431	5859	4707	5329	5824	1943	3207	1488	1775	785	839	640	753	2562	2013	2582	2335	2294	2775	1546	1926	1535	1609	1115	1132	1149	1073	564	1269	2311	2899	3073	3362	2711	2819	2675	2513	48
ENSG00000057468	9	51	20	32	54	7	4	3	8	23	5	13	7	16	11	14	9	8	12	17	12	20	7	24	27	49	8	23	9	13	10	19	11	28	13	32	25	23	17	10	37	13	10	12	20	27	14	48	14
ENSG00000057593	2	1	0	1	1	1	8	5	0	5	1	5	1	0	0	0	3	9	4	4	2	5	0	0	1	0	0	0	2	0	1	0	0	0	2	6	2	0	8	2	4	6	3	5	18	32	37	94	50
ENSG00000057608	4712	5670	3409	4633	4902	5395	2868	4646	5106	6752	5120	6270	6151	5471	4098	4479	4338	4960	3403	2643	4059	3622	2694	2936	4327	5010	3082	4541	5068	5723	3131	5153	4022	3186	2256	1881	3274	3990	2202	3547	4871	5099	4494	4202	3738	3189	2847	2733	1933
ENSG00000057657	333	128	140	94	160	288	689	611	681	723	460	802	4	3	12	6	104	81	66	90	402	261	645	381	50	28	39	20	89	33	109	133	34	19	115	77	32	57	190	132	85	48	63	80	58	61	120	90	2371
ENSG00000057663	626	982	618	934	864	729	683	839	482	1032	413	1108	637	843	799	797	570	847	751	624	1035	936	815	735	937	1182	603	1311	467	607	352	775	1161	871	1140	982	571	577	406	617	1141	1236	1121	1205	1007	907	1131	993	733
ENSG00000057704	222	391	391	538	513	196	721	596	533	823	847	1074	1143	1151	1363	1355	495	500	540	555	377	481	1173	630	311	147	286	253	100	96	180	400	368	269	308	295	53	161	124	778	673	684	454	402	257	287	288	415	218
ENSG00000057757	759	1098	605	709	820	915	766	669	503	798	455	777	564	590	422	463	919	1067	654	621	1206	1160	742	775	459	546	427	488	757	881	592	790	919	961	795	894	683	950	714	884	558	602	587	565	1386	1243	1285	1005	521
ENSG00000057935	753	779	1288	1338	1022	692	1040	779	404	792	370	689	702	770	1107	1122	623	813	839	992	870	795	848	854	732	786	1067	1107	750	596	1204	1257	1019	669	1098	1166	895	633	1109	931	793	569	791	951	1501	1667	2371	2567	1451
ENSG00000058056	8907	771	550	622	828	8582	3848	6251	1750	1842	1253	1667	1347	1168	873	787	2555	2881	1662	1960	2551	2594	2131	2361	1299	1187	291	421	1261	1391	977	972	977	1112	340	398	1336	1165	726	549	1058	1049	517	504	483	586	408	401	266
ENSG00000058063	5849	3058	2134	3020	2918	6187	5414	6052	8139	16782	8130	14359	2450	2601	2764	2580	4395	5078	5045	4735	3012	2932	3984	4058	2140	2193	1957	2317	1346	1633	1414	1703	2534	1681	1935	2028	1823	1819	1577	1553	3538	3167	3222	3619	2951	2406	2587	2791	1471
ENSG00000058085	1115	12180	13745	10300	9156	763	5572	3456	12068	3286	44869	14923	3633	3179	13373	9545	3918	2394	8216	6122	3370	7037	17688	11250	5354	3238	8299	3726	3663	4229	7005	3933	5805	7196	14734	10853	34243	48320	50064	67466	30470	26518	58683	40429	19859	18182	8862	8574	5437
ENSG00000058091	611	112	217	174	92	487	453	608	771	1032	699	1043	41	62	377	303	737	920	772	805	315	285	397	349	1380	970	1344	1441	506	530	604	737	241	182	250	264	820	643	576	721	296	282	391	527	966	904	973	1044	40
ENSG00000058262	7898	6832	7675	6863	6048	8812	10232	8372	7454	6674	10490	8049	6066	6461	6350	5568	13464	12327	14689	9764	12839	11821	14753	9116	5457	6639	8204	7126	8696	8461	16515	8586	5918	6043	8601	7932	6537	8311	7509	8380	5509	5419	7846	7252	5969	4895	5633	5430	8126
ENSG00000058272	2022	2053	1632	2079	1959	2280	2236	2545	1116	1856	1338	1927	1426	1568	1584	1518	1475	2132	1887	2152	1416	1725	1475	1252	2926	3124	2646	2916	1365	2016	1597	1778	2539	2635	2338	2825	1759	1602	1278	1659	3116	2797	2660	2833	2118	1990	1735	2080	1686
ENSG00000058335	6	24	521	385	101	7	95	58	34	5	64	8	42	42	76	85	3	2	15	14	155	123	82	135	187	157	120	100	9	5	20	10	96	214	107	139	12	15	24	9	85	121	76	143	585	732	780	1181	81
ENSG00000058404	202	10	47	36	15	184	184	203	22	114	14	46	3	12	7	11	26	23	32	30	141	122	202	310	5	4	14	7	115	87	162	151	9	7	7	49	29	27	147	80	4	15	17	25	55	76	144	229	449
ENSG00000058453	2078	466	442	432	665	1833	1245	1762	1278	4200	459	1897	276	742	183	197	202	242	301	325	415	540	235	521	470	521	385	413	1432	1034	414	1019	709	845	352	409	326	218	423	143	211	198	147	171	335	470	738	743	349
ENSG00000058600	1135	2357	1369	1255	2120	1061	913	718	1206	1251	1257	1074	1555	2002	1000	1034	1977	1605	1418	1569	1768	1813	1697	1499	1735	1662	847	997	1436	1701	1476	1238	1231	1816	1034	1308	926	769	946	677	898	678	539	524	992	1131	715	1009	2589
ENSG00000058668	2793	1436	3373	3011	2676	2064	6201	4503	2390	3141	4270	3063	555	527	1003	1003	846	1048	1877	1136	1942	2057	3147	2865	978	900	4024	2073	2035	1230	1486	2410	9585	2417	14348	6798	3715	2135	7656	4379	3745	2323	4012	3192	3428	3507	3758	3579	1652
ENSG00000058673	4918	5997	7475	8418	5970	4567	7310	6129	4514	8865	5484	8027	2375	2717	3978	3771	5660	7126	10509	8909	4615	4396	6175	6264	5239	4493	6188	5557	5317	5314	6851	7595	9541	7824	15318	13119	6898	5818	8933	6504	5583	4988	5861	7171	5079	4879	5919	6671	6018
ENSG00000058729	303	645	469	655	546	337	258	283	362	524	423	444	290	287	282	307	413	455	410	335	479	526	408	360	349	519	267	430	365	454	449	498	381	476	449	468	278	474	235	469	389	358	278	299	314	300	262	292	273
ENSG00000058799	235	474	792	802	612	310	561	423	250	253	343	330	254	276	516	531	318	346	602	434	572	472	459	426	219	221	553	488	232	237	372	329	284	250	406	358	238	383	492	673	480	420	688	706	383	388	523	391	383
ENSG00000058804	2962	3748	874	1395	3069	3467	605	2015	1403	1687	1191	1628	2493	2838	1126	1084	3814	4129	2067	2210	3789	3607	1481	2023	1883	2377	481	856	1627	2222	804	1406	3505	3548	1381	1041	2093	2267	728	1040	2724	2738	1933	1422	3152	2589	1686	1668	1029
ENSG00000058866	214	138	64	66	98	224	351	414	114	103	142	223	56	44	57	22	102	83	158	191	390	454	246	278	143	91	95	89	34	31	120	45	2	11	3	35	82	133	73	171	44	50	58	31	507	462	295	370	266
ENSG00000059122	2544	1247	1727	1291	1357	2498	7012	3001	1969	2499	1874	2176	1515	1966	3286	2998	1210	1109	2501	2062	1254	1325	1166	1588	1413	1041	1639	1151	1837	1381	4795	2657	1505	1133	1261	2346	971	652	2082	1119	471	528	565	698	990	1014	1393	1060	737
ENSG00000059145	1756	1439	1183	1049	1427	1718	932	1303	823	721	763	932	861	1171	836	755	1172	1213	1012	1207	733	980	433	561	826	742	818	705	1495	1643	1153	905	863	1588	1112	1404	1205	981	1199	1036	449	509	620	606	1018	1091	799	880	773
ENSG00000059377	114	34	18	24	19	102	89	107	49	49	35	53	9	17	13	11	23	18	28	70	37	22	13	22	33	27	15	25	25	29	36	77	5	18	23	26	110	75	50	35	29	26	12	11	27	40	19	42	44
ENSG00000059378	329	211	420	577	312	306	387	278	383	450	492	700	467	572	825	751	326	287	602	1157	817	872	956	951	582	485	753	645	220	197	1059	1340	512	606	781	622	324	375	606	688	250	232	266	383	808	784	1015	909	521
ENSG00000059573	3989	2527	2435	2231	2245	3817	2485	3805	2983	2459	3373	3350	3055	2416	2774	2398	2294	2158	2174	1554	2451	2101	2212	1701	1500	1315	1511	1385	3542	3391	3865	3406	2037	1955	2310	1849	2919	3160	2472	2694	1733	1872	2071	2143	1708	1553	1459	1146	2754
ENSG00000059588	1785	889	904	1094	905	1513	1070	1320	702	1324	509	1163	1509	2097	2616	2940	1401	1643	1842	2135	1059	1128	718	1222	643	880	359	677	924	1121	1089	1213	1563	2616	1892	3525	1259	1023	2012	1149	1318	1031	992	1158	1410	1749	1683	2537	1463
ENSG00000059691	436	254	160	216	267	463	307	365	243	280	286	258	372	405	253	299	453	571	402	507	373	460	175	298	302	340	164	240	277	258	176	304	400	473	297	426	467	417	381	339	273	328	202	235	268	317	324	296	322
ENSG00000059728	251	739	595	705	668	363	1157	524	120	240	375	327	447	606	864	833	349	440	881	856	378	339	1597	491	393	460	422	499	330	462	954	649	401	399	583	695	619	846	1076	1406	768	630	1034	951	606	446	661	622	716
ENSG00000059758	529	960	549	689	767	523	500	442	461	630	594	561	692	784	537	582	1048	950	1052	1638	761	995	1092	980	1749	1840	983	1150	360	418	485	516	540	1031	428	534	1120	1209	819	852	1023	862	614	665	578	593	513	719	630
ENSG00000059769	410	482	332	388	378	440	357	393	226	190	264	273	344	484	307	324	317	340	425	424	341	398	276	301	178	235	131	175	206	325	303	328	208	352	182	227	281	360	202	212	299	280	252	305	265	258	266	320	223
ENSG00000059804	2288	13	1402	230	43	2735	2720	2177	851	708	1169	1686	935	1511	1485	2344	7	22	30	15	953	551	4009	2542	3	0	75	14	2	11	12	6	0	6	5	0	2	6	10	3	501	707	1834	9011	529	798	1536	1491	103
ENSG00000059915	201	71	134	117	79	179	185	198	176	187	145	161	202	293	357	493	42	64	85	99	202	222	153	229	67	68	75	84	120	116	151	165	64	119	87	111	91	94	279	127	58	71	90	86	89	161	154	237	211
ENSG00000060069	446	918	900	715	859	436	357	351	944	680	962	754	874	801	556	616	1117	956	789	832	876	758	731	623	969	826	1202	1086	711	599	673	541	505	566	518	474	700	738	883	951	366	341	358	307	317	339	407	380	594
ENSG00000060138	4579	8093	11213	10895	8791	4360	5460	4271	6722	6612	7073	6642	7188	5758	7736	7700	6284	4927	6508	5460	5499	4816	9310	7681	6960	6149	6643	5859	8942	9038	10329	9311	9563	7110	7412	5910	5145	5608	5591	5178	8208	8909	6674	6539	4804	4891	5248	4605	2578
ENSG00000060140	110	157	209	269	202	100	185	117	73	107	147	104	97	116	250	275	49	62	84	184	117	143	64	96	245	283	268	326	30	18	33	69	135	106	166	259	154	172	186	350	222	184	326	268	229	330	191	262	120
ENSG00000060237	9800	5836	7016	5412	5753	8834	11578	9048	9907	7322	10664	8613	7133	5535	6991	6019	6531	5972	8850	6319	8135	8271	7684	6974	7682	6101	9341	6813	10265	7227	9382	7586	7667	6301	7492	7518	7014	7142	9222	8090	5975	5444	7364	6376	6444	6592	5665	6744	5645
ENSG00000060339	2072	2123	1270	1397	1919	2482	2555	1683	2421	2290	1920	1932	1577	1928	1075	1112	2289	2637	1522	2365	1596	2150	1037	1131	1236	1235	933	1028	2363	2293	1998	1710	1566	2161	1227	1447	2054	2218	1386	1899	1787	1796	1533	1466	2395	2602	1828	2451	2086
ENSG00000060491	1241	1279	2199	2003	1611	1204	1367	1335	867	729	868	701	1804	1893	1470	1642	1085	1012	995	1228	2469	2521	1955	2312	2505	2528	2517	2381	2000	1749	2364	3178	1674	1373	1983	1115	2348	2125	2753	3164	775	982	921	992	2818	2836	3924	3372	1267
ENSG00000060558	12	1160	1044	940	1258	11	24	47	281	76	482	74	1391	912	1456	1507	547	283	1089	744	673	654	1345	1230	536	237	867	497	303	163	421	334	201	194	285	179	888	1088	1403	1457	789	838	996	775	532	533	493	457	315
ENSG00000060642	272	196	269	282	247	245	304	299	241	505	270	430	264	324	375	390	176	200	431	337	379	305	315	446	282	271	291	390	426	378	395	601	399	264	329	315	391	377	536	483	331	312	394	435	278	274	355	334	354
ENSG00000060656	1439	485	2618	1696	1065	1042	2195	1825	1487	1064	864	969	1876	1888	1686	1907	570	640	773	635	3284	2639	3440	4005	4578	4453	3142	3930	1682	1241	1693	2555	2572	1874	5555	2604	342	404	2128	752	816	827	794	1091	887	1192	1804	2070	3320
ENSG00000060688	1118	2323	768	1126	1908	1165	519	905	818	1048	619	1013	1353	1426	880	914	1334	1513	856	947	1362	1381	934	865	1248	1419	398	812	1147	1437	676	1052	1388	1692	767	709	1284	1314	554	762	1246	1317	747	778	963	1025	1094	880	813
ENSG00000060709	4	1	1	1	1	2	8	6	0	9	0	3	1	0	0	3	0	0	0	0	9	7	3	14	1	0	0	0	7	1	7	11	0	0	0	0	3	1	3	1	4	3	12	13	0	0	0	0	0
ENSG00000060718	15	2	2	3	0	7	29	16	1	0	0	0	5	9	37	35	27	46	78	163	0	0	2	2	248	190	135	223	0	1	2	1	109	233	26	182	22	9	12	8	34	25	38	41	0	0	0	0	0
ENSG00000060749	8486	3178	2138	2068	3035	7825	5526	6560	3410	2941	2644	2768	7147	5269	4241	3823	6265	5715	3681	4053	2485	3097	2914	2699	5317	4398	2972	2254	5834	6013	4682	3971	3387	3659	1665	1427	2214	2067	1314	1177	4093	3665	2696	2419	2644	2684	1966	2257	1756
ENSG00000060762	177	146	87	106	144	210	211	139	220	301	260	319	184	269	132	138	201	293	236	254	631	517	491	421	166	269	64	157	452	539	488	437	181	175	282	352	132	208	79	157	273	312	370	351	336	286	249	233	194
ENSG00000060971	738	707	1310	1301	856	762	606	914	564	602	1045	630	888	884	764	784	491	571	506	600	476	487	260	343	1660	2149	2499	2850	1014	916	753	1217	618	569	1165	1183	674	865	730	1369	352	340	532	464	867	946	1060	1021	793
ENSG00000060982	10	865	2585	2318	681	14	35	29	50	104	108	146	22	11	111	72	3924	6620	7439	5656	5185	4756	7649	7079	2967	2202	3403	3423	4664	4875	8874	7598	3271	2748	1722	1974	1965	1517	954	1077	615	1086	1509	4573	3	15	66	78	400
ENSG00000061273	2454	2228	2549	2564	2660	1890	2436	2361	3627	3149	2607	2937	2335	2458	2271	2809	1394	1428	1261	1661	2604	2852	1403	2038	4638	5112	4215	4315	1897	1767	2088	1743	1157	1802	1728	1574	1896	1520	1815	1291	1571	1728	1374	1564	1928	2101	2052	2424	2684
ENSG00000061337	65	0	4	0	2	31	59	184	105	98	38	34	51	28	65	58	0	2	0	2	363	464	123	359	10	6	5	7	9	12	5	12	0	2	13	3	73	48	17	9	29	26	23	26	269	288	307	304	0
ENSG00000061455	23	2	17	6	3	16	35	42	55	101	31	55	3	2	8	11	5	5	15	19	229	231	170	151	25	16	53	72	61	43	112	105	25	16	37	88	62	55	86	76	0	0	2	10	110	129	122	171	73
ENSG00000061656	94	124	278	280	200	99	59	49	24	45	19	24	267	636	876	923	42	40	193	305	161	172	153	377	528	468	993	934	86	109	158	150	172	218	477	888	219	91	711	158	138	131	205	262	87	110	109	179	103
ENSG00000061676	4185	9032	6680	8067	7719	4575	4475	4475	3763	5028	3740	4940	5060	3876	4808	3950	5535	6130	6180	5409	5059	4660	6628	5578	5590	5019	4155	4692	3766	4250	4459	4341	8791	7308	6876	6568	8714	7268	8675	8872	9745	8487	9145	8850	5747	4859	4781	4825	14549
ENSG00000061794	1228	1374	666	877	1041	1509	848	1175	694	1007	680	890	1764	1773	1272	1128	1789	2058	1599	1407	1909	1847	1929	1431	1103	1467	655	1161	1756	2352	1402	1969	1668	1250	1161	922	885	1110	531	1089	1610	1727	1523	1539	1312	1248	1133	903	1028
ENSG00000061918	8	0	0	0	0	10	3	8	137	578	105	695	0	0	0	0	0	2	0	0	110	122	74	135	0	1	1	0	29	28	14	52	0	0	0	0	129	87	50	55	0	0	4	3	4	3	3	4	421
ENSG00000061936	1749	1533	1215	1184	1531	1738	1108	1017	1191	1103	810	846	1963	2131	1448	1590	1191	1125	856	1375	1114	1369	1072	997	1357	1315	744	832	1437	1455	1289	1019	1161	2247	950	1501	1518	1336	1127	879	1276	1183	772	826	1357	1633	1146	1685	1141
ENSG00000061938	6088	3004	2760	2831	3416	5036	4481	4017	2123	2375	1552	1886	2048	2502	1809	1711	935	985	1757	2159	1559	1715	998	1666	2531	1968	2058	1767	2112	1607	1518	1389	2189	2562	1848	3449	2218	1541	2668	1893	1773	1977	1987	1815	2020	2411	2567	2575	809
ENSG00000061987	1531	1590	1607	1644	1551	1511	1367	1242	863	1143	972	1027	1798	2255	2313	2404	1341	1632	1386	2068	1355	1503	1311	1380	1806	1899	1631	1627	1276	1331	1769	1475	1315	1738	1219	1988	1785	1461	1887	1223	2079	1618	1689	1958	1847	2162	1837	2890	1911
ENSG00000062038	23	5215	11055	8673	7424	9	26	11	8209	5580	12228	8342	7862	6616	15617	15570	4561	4505	12996	8414	6077	5382	7021	7106	3482	1714	9935	6263	9268	7941	13339	12655	8032	5138	16993	10507	4124	5395	9909	8196	9441	8816	16453	15151	2737	2659	3152	2592	2000
ENSG00000062194	1154	1614	1114	1486	1455	1248	866	995	998	1531	1139	1437	1380	1488	1520	1543	1146	1423	1417	1539	1625	1656	1807	1658	1565	1563	1213	1560	1270	1572	1294	1633	1590	1819	1462	1447	1283	1254	987	1311	1682	1604	1511	1642	1749	1705	1750	1906	1412
ENSG00000062282	298	14	112	66	17	315	374	301	372	257	436	253	2	1	2	2	0	2	12	8	262	211	170	186	835	745	1876	1756	49	52	119	123	167	104	353	270	232	220	494	150	324	260	921	637	648	686	642	524	181
ENSG00000062370	128	166	179	186	193	118	154	109	93	248	58	122	171	167	251	254	121	193	168	253	146	161	105	156	196	239	182	210	91	90	90	108	184	156	199	193	185	111	162	65	111	91	75	95	164	165	204	235	157
ENSG00000062485	6480	5011	3043	3280	5087	6100	3835	4683	9386	5612	6955	5662	5615	3958	2915	2701	6106	5330	3386	3140	5408	5239	4672	4521	7162	5912	4595	3993	9564	8263	5153	5085	3880	4002	2044	1929	4750	3816	2724	2800	4393	4548	4198	3334	6254	6107	4345	4414	3712
ENSG00000062524	33	4	17	14	11	30	30	12	8	28	12	18	7	17	17	19	11	19	24	32	29	25	32	57	25	33	121	107	16	12	47	35	4	4	6	9	72	57	165	158	44	41	104	141	61	41	88	78	47
ENSG00000062582	1412	1389	740	791	1312	1363	1039	1140	1603	964	1459	1159	2234	1785	1527	1504	1844	1533	1371	1035	1043	986	830	758	1407	1360	766	774	2068	1584	1192	1122	1156	993	541	681	1180	1411	916	1220	1283	1620	1306	1158	1518	1557	1751	1084	2103
ENSG00000062598	823	469	673	533	564	860	1105	868	436	491	446	421	718	734	882	734	710	816	664	757	1039	1069	983	845	1270	1133	1709	1253	559	502	674	538	562	645	713	812	1449	1340	1200	1448	691	695	754	648	1150	1142	1198	1110	541
ENSG00000062650	2933	2630	1658	2173	2187	3206	2510	2563	1831	2200	2090	1919	2407	2002	1920	1955	2091	2243	1674	1848	1596	1688	1373	1306	1500	1500	1157	1287	1948	2359	1992	2037	2076	2155	1622	1691	2588	2533	1805	2334	2334	2221	1809	1875	2444	2264	1946	2170	2513
ENSG00000062716	2146	4088	2728	4964	4276	3402	1564	2265	2161	2569	1476	3675	2371	6969	4821	6862	3636	6763	9292	18019	6722	7385	3728	9137	6659	13085	3028	6711	3211	5613	3675	7017	2135	6651	4863	4611	4434	3949	5156	2978	13290	11461	7879	13407	6317	6275	8939	11747	4223
ENSG00000062725	593	759	1107	1243	738	622	883	674	483	1117	634	1056	426	559	967	954	695	903	1308	951	1259	1007	1015	1012	624	696	1033	1133	590	687	998	1276	1286	830	1569	1399	848	764	1259	1139	1383	1325	1638	2018	1238	1021	1577	1527	647
ENSG00000062822	3379	3267	1056	1209	3224	2981	724	1814	4221	3060	2511	2818	3929	3667	1464	1596	3733	3310	1263	1730	1996	1923	949	1486	4110	4411	846	1348	3726	3244	1167	2018	3296	4148	1298	1033	4122	3459	1398	1159	1111	1324	685	598	2440	2599	2364	1932	1099
ENSG00000063015	55	15	25	34	25	56	60	37	35	36	24	33	21	63	61	66	41	45	46	163	16	19	6	12	440	836	616	890	56	81	97	72	49	126	66	173	73	33	144	18	39	22	24	45	51	100	56	201	102
ENSG00000063046	11277	12807	13647	15168	13459	11507	7201	12926	11371	17700	9625	12882	11973	9728	10674	11876	9998	9150	9093	5840	13862	12859	12007	13078	7159	5960	5230	5982	18006	16092	13543	16137	14275	8784	11869	7683	9116	7468	11542	6400	8450	9307	7245	9587	8444	7824	8654	7332	10218
ENSG00000063127	337	2	14	12	5	219	197	171	176	186	117	201	33	32	164	161	24	32	95	213	6	19	15	11	7	0	88	16	38	29	107	55	14	23	31	63	35	19	59	17	0	4	9	11	4	8	25	38	112
ENSG00000063169	474	854	803	684	994	428	399	329	797	576	604	581	765	860	524	555	708	567	522	652	247	308	223	223	1270	993	1100	852	359	341	338	263	453	637	481	576	719	592	742	550	401	326	286	293	406	677	510	598	567
ENSG00000063176	1077	632	566	573	671	1066	1568	925	779	739	588	686	509	649	342	348	726	682	588	632	178	169	153	166	601	816	534	581	601	565	417	395	725	949	612	573	766	703	589	541	312	347	239	208	327	437	337	403	911
ENSG00000063177	7899	8645	7696	7765	8562	7865	6976	7683	9406	8402	8325	7566	8099	6860	5921	6087	12282	9673	9080	6728	6775	6153	7688	7340	8114	7526	4736	5781	9503	8000	7872	7275	12165	10256	9905	6588	8298	7973	7675	5750	5084	6140	4655	4650	8110	7966	7854	6169	5964
ENSG00000063180	86	8	79	73	25	62	414	188	332	716	404	835	21	17	220	343	9	19	218	141	92	58	79	115	14	10	120	129	31	10	106	106	150	42	420	301	62	51	560	181	8	6	13	29	20	28	95	98	354
ENSG00000063241	850	1080	892	826	1107	760	700	892	1733	955	1329	1179	1013	725	557	585	902	761	763	550	772	701	521	569	655	639	1043	1190	1396	1042	883	1011	1304	1259	1096	902	661	696	686	499	262	381	343	375	571	658	790	590	308
ENSG00000063244	4502	6048	3569	3973	5333	5013	2141	3188	7329	4142	7836	4876	5619	5538	3326	3211	6746	5539	3465	4010	3457	3460	3378	2629	5236	6599	4356	5256	6140	6258	4151	3829	4077	5426	3671	3639	4980	5966	3888	5611	3692	4087	3221	2647	3974	4098	2721	3075	3370
ENSG00000063245	4890	4624	4509	4226	5001	4710	3988	4240	4631	2808	4152	2954	4805	4170	4464	4145	3892	3006	3444	2701	2062	1930	2024	1883	5563	5049	4227	3606	3822	3076	2770	2300	4383	4596	2776	2592	4134	4352	3449	3777	2457	2861	2732	2160	3177	3532	3551	3059	3136
ENSG00000063322	891	1263	1433	1218	1261	1012	1123	851	1397	1066	1267	1079	895	901	1315	1328	1425	1348	1244	1024	572	633	509	445	915	1048	1427	1212	1145	967	1173	973	968	875	1084	837	917	1330	1179	1324	2330	2581	2415	2311	1207	1214	1117	1060	893
ENSG00000063438	860	324	460	394	361	957	917	852	654	620	586	567	503	684	565	596	519	653	544	544	957	980	908	844	227	297	257	358	545	482	610	601	608	550	552	534	763	650	940	575	454	544	521	585	821	751	825	721	637
ENSG00000063515	3	1	0	0	0	5	3	3	7	13	5	5	1	0	0	1	0	3	2	2	21	16	16	18	0	0	1	1	1	3	8	4	0	0	2	0	2	3	3	3	0	0	2	2	2	2	3	8	0
ENSG00000063587	1520	581	514	511	505	1393	1923	1734	722	739	773	788	350	416	266	326	547	646	394	339	1883	1832	2042	1694	302	362	305	292	515	497	654	569	277	333	249	244	600	1044	465	816	779	818	713	701	749	678	697	840	577
ENSG00000063601	1191	2174	1961	1904	2128	1173	1491	1332	1362	2069	1331	1817	1495	1420	2061	1853	910	971	804	673	1364	1236	1072	1201	1118	1070	1236	1164	703	918	771	979	1000	985	1040	1132	920	1106	772	1217	1577	1718	1460	1621	1592	1624	1374	1489	726
ENSG00000063660	14026	3322	8266	5425	4330	12588	20502	15914	9521	5915	9392	9194	5647	6283	6019	7106	8176	6865	9085	5220	7690	6347	15763	13695	7141	6446	4919	5704	13376	12366	9713	12450	9711	7622	12863	10816	18326	14103	23004	12368	6164	7218	5380	5930	3771	4409	5752	4337	1958
ENSG00000063761	272	219	218	217	213	262	406	207	387	309	312	340	150	149	142	126	149	149	183	238	390	411	247	295	132	162	240	284	204	189	203	182	177	192	241	412	153	140	248	162	171	157	226	189	184	211	240	255	98
ENSG00000063854	937	561	735	667	601	917	1299	1016	508	553	562	703	451	430	381	353	212	279	590	434	379	384	386	467	352	306	588	451	659	500	959	739	484	259	558	542	296	325	808	497	292	297	419	521	488	550	832	592	715
ENSG00000063978	2160	2609	2141	1957	2343	2138	1779	1773	1545	1156	1574	1365	1529	1453	1328	1206	1679	1447	1349	1517	1611	1592	1795	1383	954	979	924	862	1881	1830	2250	1776	826	1133	922	695	2351	2345	1842	2497	1710	1595	1585	1505	1665	1702	1612	1443	1711
ENSG00000064012	304	618	487	591	582	358	436	423	239	423	337	440	231	490	351	425	488	496	487	710	328	352	204	308	517	743	506	825	327	391	531	577	1106	1331	1339	1416	248	239	231	280	573	565	606	560	474	559	517	657	1314
ENSG00000064042	4343	384	2397	1975	525	4096	4892	4254	1815	1050	1650	2262	8050	9844	6398	7245	1261	2281	1975	2514	1870	2088	539	1522	1913	1791	4819	3467	825	740	1093	1153	2022	1549	4582	4107	1297	908	1378	813	1858	2261	2140	4074	2247	2898	2354	2829	3020
ENSG00000064102	887	1582	676	715	1112	1004	761	739	526	781	568	810	1238	1290	983	941	1262	1318	1218	1298	913	937	755	688	1118	1251	577	876	1566	1893	1041	1319	892	1043	561	556	914	1041	573	804	1090	1169	918	887	856	870	700	681	447
ENSG00000064115	582	923	823	1100	978	648	258	397	521	1088	499	1275	1458	1575	1850	1827	988	1302	1269	949	1328	1018	1074	1236	1099	1441	997	1493	787	915	590	1083	1983	1352	1187	1526	888	1218	873	1435	1266	1182	1669	1649	1306	1189	1355	1132	1038
ENSG00000064195	522	77	181	90	104	417	1764	1710	361	177	86	92	130	112	93	103	90	64	78	58	264	252	250	256	4	4	23	2	7	10	4	7	199	80	680	389	180	78	386	71	178	233	201	257	236	252	471	324	94
ENSG00000064199	89	109	92	96	134	112	106	170	75	71	42	69	70	67	49	79	31	41	14	62	108	102	40	104	108	144	121	155	63	61	71	78	124	87	62	91	128	148	71	84	41	49	19	22	96	121	141	120	73
ENSG00000064201	3	1	6	3	2	2	4	2	3	9	3	4	1	1	6	6	3	2	4	8	0	0	3	2	7	2	5	4	3	2	8	5	0	4	3	3	8	2	25	1	2	3	7	5	4	3	11	6	54
ENSG00000064205	27	23	106	122	56	35	152	256	10	14	10	9	33	82	111	89	0	0	11	19	8	8	4	10	11	5	23	7	6	2	26	30	144	94	233	159	25	9	118	19	13	12	17	41	18	27	111	76	60
ENSG00000064218	11	1	0	0	0	7	15	14	32	136	14	90	0	0	0	0	14	30	32	21	1	0	0	0	0	1	1	1	75	54	89	65	2	0	13	3	0	0	0	0	0	0	3	4	14	3	16	8	1
ENSG00000064225	72	356	215	265	264	84	180	165	167	166	506	259	59	76	222	155	148	122	170	284	371	448	590	602	471	421	317	292	166	199	250	152	182	349	127	193	536	621	277	448	682	543	594	395	768	861	421	576	144
ENSG00000064270	111	401	370	380	424	73	263	139	329	206	505	153	966	1529	1120	1045	309	282	411	1016	398	605	930	784	467	339	274	258	282	194	883	521	335	556	569	829	427	344	450	302	707	542	483	517	336	598	490	800	3503
ENSG00000064300	133	24	106	74	75	70	1057	476	1004	1136	361	1012	146	78	1331	2025	21	47	682	148	382	202	177	352	244	76	61	37	535	477	2394	2507	949	119	1318	1149	431	188	646	101	248	346	226	246	49	38	96	86	22
ENSG00000064309	177	121	230	191	115	231	367	447	186	257	190	247	193	265	205	237	28	40	30	30	149	181	116	171	181	234	259	233	33	41	23	36	327	142	482	284	179	202	327	166	51	67	137	116	345	384	413	423	146
ENSG00000064313	1447	1897	1112	1521	1512	1644	1309	1260	1259	1575	1409	1592	1311	1358	1310	1296	2087	2569	1971	2382	2447	2747	2395	2335	1966	2203	1281	1703	898	1189	980	1004	2522	3236	2411	2819	1494	1630	1156	1687	1882	1731	1502	1638	1371	1306	1365	1447	2538
ENSG00000064393	2944	3728	3564	2919	3084	2388	5047	3397	5278	2877	5068	3724	1913	1282	2842	2405	2973	2295	3853	2154	1869	1982	2602	2529	2814	1804	4534	2336	1861	1315	3482	2579	1162	690	2506	1336	5577	5748	5675	4792	2861	2560	2862	2375	3668	4213	4636	4089	2852
ENSG00000064419	2451	2862	1982	2082	2583	2773	2643	2269	1823	1824	1830	1726	2606	2235	1821	1632	2329	2347	1652	1792	1777	1880	1341	1462	2415	1990	1732	1452	3414	3650	2655	2793	2562	2464	1813	1770	2278	2339	1695	2037	2213	1989	1693	1732	3459	3130	2929	2775	1714
ENSG00000064489	301	337	317	320	349	328	309	236	586	441	447	397	401	359	383	398	390	389	370	381	103	138	163	130	327	333	265	236	326	331	390	271	193	306	157	216	479	430	421	374	167	145	170	185	320	382	372	338	255
ENSG00000064490	733	730	878	855	828	666	1047	770	1622	1287	1298	1348	892	626	967	923	947	858	800	705	478	467	607	483	672	638	728	751	962	707	1040	820	685	645	595	525	978	1026	915	1007	315	439	397	370	874	937	1117	782	753
ENSG00000064545	790	706	690	598	725	690	703	643	966	905	882	1077	1205	1148	984	923	967	751	978	837	608	552	606	659	525	476	516	447	798	685	564	713	375	409	321	335	682	609	876	579	280	350	372	376	525	594	737	540	528
ENSG00000064547	122	311	413	405	359	100	253	142	449	393	467	405	558	576	860	936	318	297	307	297	259	213	300	281	227	247	420	342	390	270	367	386	188	147	217	239	250	302	572	502	271	242	282	271	518	538	596	483	127
ENSG00000064601	1760	1608	4857	3501	2022	2355	2731	2516	855	642	1005	775	1989	2072	3007	3204	1690	1527	1802	1556	2777	2533	1790	2435	2669	2838	6740	5920	1803	1472	1910	1842	2856	1893	6078	3568	2773	3295	5760	4909	2148	1901	3833	3268	2816	2795	3325	2807	2187
ENSG00000064607	2695	2620	1548	1481	2448	2661	2087	2289	2349	3501	2016	2886	2954	4239	3071	3361	1572	1954	1504	2675	940	1190	752	1063	2321	2496	1435	1672	2330	2919	2066	2009	1213	2778	1545	2425	2756	1646	2143	1366	1455	1430	1064	1181	2478	3062	2560	3434	1903
ENSG00000064651	1391	1848	2053	1800	2100	1740	1742	1983	1319	693	1733	1065	1256	1410	1352	1239	1273	1394	718	677	2883	2688	1673	1600	1477	2071	1293	1604	920	1152	808	855	3296	3240	3318	2592	1182	1915	660	1418	742	717	890	1065	1435	1206	972	999	1439
ENSG00000064652	372	345	443	520	360	372	323	353	369	617	441	540	408	414	679	554	174	243	314	331	548	389	511	527	363	338	684	893	321	324	628	520	427	395	460	607	420	521	488	758	187	184	243	289	709	647	887	745	388
ENSG00000064655	4	527	718	615	685	2	24	15	807	509	472	440	3	1	1	1	149	116	215	141	318	282	186	242	484	428	312	277	391	299	685	562	728	447	548	307	22	19	23	10	20	41	14	46	88	109	228	266	246
ENSG00000064666	4729	3688	4939	4832	4070	4303	3385	5383	8333	4705	8539	7151	6336	5409	7633	8067	5420	4298	5142	3596	4593	3262	3481	3886	7535	5782	9400	7317	7220	6758	7805	6182	2382	3150	3590	2896	3824	4071	3042	3999	4323	4916	5352	4954	5504	5290	4505	4043	4643
ENSG00000064687	1753	1159	1795	1660	1644	1507	2548	1987	624	1085	808	1295	805	1604	2807	3177	316	471	1473	1980	536	613	482	548	838	1295	2995	2838	285	207	355	417	694	964	2155	2068	349	348	1048	826	828	831	1291	1412	1001	1244	1679	1959	2011
ENSG00000064692	92	0	4	0	3	62	170	124	103	372	82	437	3	3	57	41	76	130	274	320	125	101	177	167	139	133	344	351	136	79	172	294	259	104	1247	743	55	43	96	69	13	9	12	26	0	0	3	2	211
ENSG00000064703	471	904	546	564	700	490	250	417	552	660	597	619	830	832	517	616	1074	1152	767	733	1376	1222	822	708	340	390	255	342	584	647	517	564	487	518	430	301	419	463	315	446	814	867	710	703	964	802	610	582	186
ENSG00000064726	2238	1495	1019	1295	1220	2485	2050	2636	702	1330	904	1383	1647	1586	1923	1826	751	908	964	817	1830	1803	1606	1772	1143	1358	1200	1619	976	1299	852	1350	1302	1319	1238	1257	2065	2284	2344	3041	1986	2005	2211	2023	1631	1362	1406	1418	1870
ENSG00000064763	204	339	254	291	275	273	168	202	167	255	210	289	177	271	281	251	298	403	326	462	1027	1048	967	1235	337	547	281	603	174	246	281	354	663	702	554	664	399	484	292	610	468	328	353	352	294	384	337	465	136
ENSG00000064787	1	19	793	420	67	3	6	7	2	2	13	2	0	1	4	3	7	6	16	23	1	0	0	0	35	47	1700	1381	3	2	7	6	78	13	2091	1367	2	2	12	1	8	7	58	182	2	4	25	34	714
ENSG00000064886	0	13	14	23	15	0	0	0	4	12	16	12	0	1	2	2	4	11	9	21	8	11	4	10	9	28	11	22	7	10	8	15	12	18	30	37	10	5	9	3	18	20	34	30	3	7	2	0	0
ENSG00000064932	1712	3818	3937	3574	3680	1638	2546	1788	1986	1727	2063	1724	4425	5181	4856	5669	2200	1754	2948	2488	668	616	992	963	3067	3282	3579	2941	2979	3398	3185	2833	2797	4662	4077	4056	2747	2033	4125	1835	1550	1694	1472	1547	3297	3545	3126	3767	5500
ENSG00000064933	334	1039	531	680	840	309	184	244	153	308	128	300	599	763	723	670	247	321	331	542	354	390	359	315	599	628	258	489	458	580	612	559	790	952	408	551	1126	882	679	566	751	647	423	425	570	594	464	691	861
ENSG00000064961	2274	1439	2053	1999	1767	1983	1876	3023	1746	2246	1564	2250	2059	1935	2435	2435	995	940	1621	1450	1423	1222	1286	1589	1170	1103	2107	2108	2224	1969	2398	2461	1623	1802	1362	1155	1633	1917	1536	1312	549	786	602	720	737	785	1367	959	1260
ENSG00000064989	909	3	26	30	9	1222	222	534	11	162	8	95	3	3	26	21	4	5	73	40	6	2	3	11	31	39	35	72	79	25	29	133	128	50	78	60	26	23	24	17	6	4	20	34	6	2	21	22	87
ENSG00000064995	459	664	312	589	500	578	204	436	243	520	176	460	280	370	328	385	703	977	598	817	727	724	440	470	311	602	177	513	339	560	267	427	635	749	553	480	232	296	158	233	791	742	595	768	534	588	615	600	419
ENSG00000064999	882	1537	2246	1792	1702	812	1015	1103	1815	1467	1926	1746	1335	940	1260	1085	1747	1464	1929	1620	1818	1845	1610	1592	1469	1059	2510	1636	1554	1316	1740	1407	1566	1535	1466	1484	1066	1011	1487	1353	1164	1164	1315	1278	1272	1376	1563	1628	1355
ENSG00000065000	7646	5459	7507	6591	5533	7759	10964	8209	7965	6152	8272	6904	5655	5084	4917	4550	8928	7626	7968	6681	4037	3631	3976	3010	5704	5178	6447	5015	7196	6141	8164	5723	4308	4395	5329	5065	4759	4642	5226	5511	4235	4625	5198	4410	4369	4680	5095	5047	7281
ENSG00000065029	660	649	742	673	918	657	665	517	619	861	534	627	373	509	376	393	99	173	275	400	623	576	422	693	417	409	583	850	738	638	645	883	523	516	705	877	289	167	454	221	340	439	310	381	454	551	647	830	659
ENSG00000065054	482	565	901	651	763	423	343	466	751	501	656	634	708	604	447	385	524	445	690	419	1230	1127	898	838	750	447	1116	765	1159	795	1030	985	685	535	709	389	627	558	853	1029	210	351	416	332	1039	1072	1298	870	1428
ENSG00000065057	506	334	225	192	376	428	151	273	539	372	340	380	735	603	252	252	503	469	378	292	281	293	155	183	382	366	190	217	882	718	355	533	647	657	177	168	218	167	173	122	118	160	97	105	373	368	414	306	529
ENSG00000065060	3261	1550	1346	1293	1376	2831	3550	2230	1755	2151	1167	1635	1537	1137	1204	898	3211	3757	4231	3560	2134	2206	2808	3036	1783	1276	1692	1360	1892	1572	2720	2623	1907	2011	1195	1793	874	761	984	844	2469	2188	2471	2663	2830	2674	2805	2928	2188
ENSG00000065135	1478	4650	4539	5387	4646	1753	1196	1719	1700	2646	2952	2972	3062	3194	2800	3009	3474	4131	3176	2944	4375	4295	3706	4143	1717	1736	2299	2173	1491	1988	1115	1728	2684	2333	2462	2445	1730	2090	1251	2516	4332	3844	4821	4376	3304	3024	2641	3178	709
ENSG00000065150	5299	6929	2027	2530	5226	5815	2079	3661	6262	9773	6626	7822	6831	5837	3489	3355	19142	21016	10697	10885	9130	9514	7552	6640	6298	6680	1803	2530	7117	9157	4027	5283	6630	7636	2334	2368	6830	6310	2637	4587	6003	6273	3959	3298	13125	11726	7724	7653	2484
ENSG00000065154	1105	931	718	948	836	1320	878	1778	1093	1835	1394	2229	3733	3201	3899	3977	1687	2505	2594	2008	5801	5254	2333	5064	801	668	959	1215	3081	3581	1476	3189	1773	1223	1875	2195	1890	2700	1682	3467	1802	1855	2884	2877	3017	2161	2932	2370	1828
ENSG00000065183	1173	1944	974	911	1406	1232	682	855	1520	1240	1699	1366	4036	3047	3328	3061	3424	2888	2218	1948	2723	2762	2520	2094	1779	1602	1019	1147	1681	2093	1466	1300	1489	1788	1177	1021	1326	1254	718	834	2230	2181	1453	1180	1746	1618	816	955	1959
ENSG00000065243	1477	2975	2105	2865	2843	1556	1263	1428	1181	2159	1134	1926	1762	2127	1598	1692	2494	3149	2473	2709	3636	3767	3410	3245	2069	2464	1431	2484	1389	1687	1021	1699	3102	2498	2292	2017	2027	2003	1515	1977	2875	2629	2405	2868	3433	3188	3008	3350	1408
ENSG00000065268	1841	1766	1471	1459	1961	1564	1245	1300	1575	1195	942	1134	2783	2030	1103	1030	2309	1727	1389	1244	1010	878	924	812	1232	1052	485	595	2865	2242	1705	1748	1091	850	558	497	1190	1184	740	702	772	1037	591	510	739	764	747	562	1606
ENSG00000065308	6313	2886	2351	2126	2392	7635	5636	4652	3081	2025	2515	2750	3848	5040	3330	3525	2418	2245	2254	1747	2837	2764	2741	2395	680	793	719	521	931	941	602	663	1291	1771	1597	1393	2205	2565	1481	1856	4189	4311	4778	3793	3772	3159	2569	2348	571
ENSG00000065320	726	1620	3005	2492	1987	461	953	959	3167	1479	3301	2643	1569	1199	3287	3026	439	347	533	378	1155	1199	895	1047	1118	819	1564	1164	1420	1220	1282	1678	493	357	1414	755	203	194	148	72	526	722	1020	1196	2307	2263	2389	1644	1409
ENSG00000065325	3	15	14	14	5	2	39	31	6	1	34	2	25	37	181	135	0	5	3	4	2	0	0	2	23	44	266	251	6	10	124	57	9	23	6	18	24	17	18	18	29	40	50	126	47	41	83	68	71
ENSG00000065328	1138	1652	141	253	1162	1251	41	518	1501	1245	664	945	2261	2181	406	465	1933	1945	219	665	1048	1183	183	339	1400	1649	29	254	1279	1591	250	530	629	1042	98	57	1074	1205	64	295	1288	1454	401	285	1642	1608	805	798	221
ENSG00000065357	1028	1425	2049	2041	1985	897	3119	1944	2740	4959	3428	5034	1143	1623	2014	2546	547	483	1166	1401	477	596	436	669	1443	1171	2230	1873	832	703	1301	1277	1727	1174	2062	2485	1719	1318	2525	1417	1172	914	1152	1084	871	1010	1076	1662	1060
ENSG00000065361	54	1641	2881	2815	2256	34	22	17	1803	2282	1558	1618	1758	1842	2251	2414	753	827	817	983	1164	1239	915	1025	1404	1409	2977	2408	1355	969	1131	1418	3370	1652	7741	3829	490	488	1372	952	1013	1065	1260	1699	1620	1601	2087	2356	4445
ENSG00000065413	11	163	151	188	188	11	8	14	113	270	77	288	2	0	1	0	26	30	9	38	70	84	48	92	59	102	37	75	44	42	33	54	7	2	15	12	111	109	61	43	6	8	11	7	101	80	101	143	150
ENSG00000065427	4828	4346	2999	2638	3919	4632	3625	3433	4272	2710	3920	2645	7373	5268	4685	4345	8233	6900	4979	4221	3689	3558	4023	2812	3944	3216	2403	2244	7252	7066	5176	4436	4873	4057	3408	2360	4933	5058	3094	4247	3733	4106	3123	2475	2697	2444	1817	1660	4622
ENSG00000065457	1295	889	634	681	886	1233	1034	1144	806	787	861	781	1623	1818	2418	2245	1212	1316	1268	1362	802	884	656	640	823	862	796	873	1240	1239	1468	1487	960	1137	764	786	1302	1298	1301	1393	1218	1353	1277	1157	758	772	694	862	1568
ENSG00000065485	869	542	609	555	518	802	653	912	652	964	634	1156	464	553	456	475	674	764	1196	1341	1318	1531	1862	2611	865	784	833	723	524	518	756	600	678	1090	683	687	498	418	533	412	485	400	674	704	284	275	404	417	364
ENSG00000065491	366	589	525	611	619	313	528	375	346	443	358	455	226	248	295	273	562	563	705	574	444	446	561	406	452	374	434	409	345	349	493	453	517	404	505	644	296	318	310	366	489	448	420	460	623	632	657	733	503
ENSG00000065518	1253	717	730	681	775	1192	1084	1401	1016	821	755	940	813	645	638	655	1359	1194	1202	1080	952	755	674	788	967	882	976	1014	1262	950	680	749	1097	711	812	755	904	1166	869	1130	452	446	427	399	487	475	548	391	933
ENSG00000065526	5894	5664	6812	5592	5955	5421	7529	4773	9186	6290	6222	5484	3646	3642	2645	2867	4871	4080	4704	4331	4100	5112	4352	4037	5594	5030	4168	3078	5734	4662	4914	4093	5436	6469	3695	3474	5159	4980	5416	3464	3588	3342	2865	2703	5590	6448	5527	6530	2592
ENSG00000065534	285	252	268	269	457	285	732	463	516	890	901	1100	324	372	526	501	139	181	440	822	989	892	1148	1732	204	194	190	170	409	347	658	714	152	428	320	641	733	219	1037	248	2151	2582	1591	1388	1431	1894	1866	1693	118
ENSG00000065548	1203	3576	1532	1997	2685	1540	1160	1114	748	1172	796	1137	1500	1628	1110	1124	1473	1795	1306	1399	1177	1219	937	775	1472	2032	758	1304	1544	1917	1235	1436	1626	2002	1199	1226	2070	2098	1397	2292	2629	2695	2013	1916	1565	1392	1108	1140	3691
ENSG00000065559	1259	2806	2054	2499	2446	1303	1070	1304	627	752	738	789	1010	1032	819	789	811	882	777	776	1067	1156	1008	793	717	814	633	703	779	1134	852	748	919	1014	776	851	1224	1302	792	1269	1580	1649	1618	1497	1075	925	861	921	793
ENSG00000065600	485	374	260	266	293	587	564	542	142	216	200	218	2056	2385	2147	1792	626	637	809	706	408	413	434	310	357	357	332	379	143	249	278	239	281	519	189	276	753	630	506	660	196	217	190	186	390	373	355	348	453
ENSG00000065609	0	0	13	6	0	0	4	3	1	3	2	1	0	0	0	0	0	2	0	0	55	41	102	158	1	0	1	4	2	3	24	27	0	0	0	6	47	17	76	43	0	0	0	0	0	0	0	0	35
ENSG00000065613	3376	3049	2148	2580	2943	3516	3779	3358	2145	2630	2327	2391	2734	2327	1963	1918	2262	2339	2288	2070	3207	3822	6306	4371	1543	1468	1525	1481	2520	2824	2502	2490	2391	2043	1407	1557	2367	2438	2217	2826	2603	2483	1925	1875	1877	1890	1849	1941	3613
ENSG00000065615	337	563	226	328	498	400	247	390	145	206	127	181	557	689	502	472	304	361	243	344	484	598	349	308	1121	1649	610	1141	261	385	193	331	833	857	341	675	429	578	298	407	577	553	330	322	465	407	294	401	289
ENSG00000065618	18603	4119	14268	9463	6475	16215	50193	35145	31110	30263	46835	37234	4933	4560	16448	15414	6367	4580	10101	8892	83	137	37	84	1222	818	3883	1813	16843	15713	11769	12364	1155	1016	8214	2901	22727	23223	24400	22868	3451	2940	5467	5000	67	106	50	131	136
ENSG00000065621	33	20	51	46	34	33	31	36	722	1111	428	881	544	672	632	646	124	181	387	447	682	745	568	786	486	454	191	252	31	26	92	101	144	180	53	117	63	60	135	54	361	422	252	351	401	529	523	614	228
ENSG00000065665	564	638	301	405	551	582	393	518	545	660	540	659	748	935	736	715	597	614	427	568	395	449	292	297	635	615	433	533	666	675	638	589	433	526	287	437	578	464	391	489	615	527	506	476	621	563	475	526	222
ENSG00000065675	4	13	106	62	20	6	6	4	69	137	48	83	54	26	42	45	3	5	9	4	326	293	157	203	120	101	74	107	125	95	120	197	84	54	93	54	26	10	22	9	34	43	54	45	248	253	255	274	15
ENSG00000065717	367	52	517	388	108	283	1245	857	880	1309	528	1237	326	359	734	734	251	234	304	150	640	514	881	926	128	135	726	588	157	105	259	251	68	21	297	182	52	35	373	74	55	85	120	238	243	412	787	582	860
ENSG00000065802	634	867	824	787	862	640	665	724	709	881	747	940	1420	1328	1707	1625	592	557	705	804	626	672	1118	775	1021	955	1038	909	824	854	1393	707	710	909	673	851	1649	1904	1679	2435	603	708	544	592	1004	1165	901	1302	781
ENSG00000065809	78	3841	1931	3190	2935	71	73	166	119	186	104	132	910	895	836	561	47	81	190	148	1147	974	987	1183	1473	1140	1056	1360	130	185	247	323	532	504	450	570	70	88	37	56	1042	1049	905	888	1635	1299	1444	1412	2580
ENSG00000065833	2101	986	368	593	838	2243	2533	2081	774	993	947	1204	669	551	818	705	2215	2511	3174	2455	1029	952	317	532	4919	5132	4269	5746	1015	947	1178	1017	4064	2769	1831	4983	1720	1471	2106	2162	1492	1328	1854	2075	1056	874	1024	911	1897
ENSG00000065882	454	532	819	869	693	393	366	454	1452	875	1717	1052	516	359	789	716	408	460	438	467	1468	1318	1707	1688	995	755	922	801	619	504	538	691	950	468	761	647	1067	943	772	1426	663	689	757	669	1128	1212	1552	1322	873
ENSG00000065883	2670	2428	2648	2407	2208	2436	2956	2334	2447	2602	2690	2224	2605	2422	2564	2552	2561	2430	2555	2359	2020	2301	2493	1961	2499	2367	2967	2697	2946	2449	3270	2448	2196	2212	2337	2496	2075	2356	2690	2147	2664	2500	2488	2638	4402	4909	4780	5204	5062
ENSG00000065911	3494	4087	2003	2243	2307	4602	3780	3101	1308	3248	1427	2103	5485	5570	4828	3115	3360	4073	5679	4229	2746	2844	7666	5526	4605	3689	1465	1827	3722	4728	7045	7320	3884	4045	2242	3250	2096	2813	1130	1678	3086	3059	2651	3611	4446	3448	3958	3616	5174
ENSG00000065923	1176	569	444	581	563	1084	1255	1166	280	405	584	497	1008	1148	3075	2221	394	483	1257	873	871	881	1563	1760	2503	1974	3112	2683	453	487	724	663	1243	887	2542	2366	365	348	924	1300	1211	1046	2298	1981	1445	1342	1284	1211	1363
ENSG00000065970	1448	799	1228	791	863	1553	1326	998	1581	1556	1033	1207	1338	1082	1149	1062	1185	1185	938	794	1427	1278	1588	1202	1051	811	726	542	1167	974	1189	876	469	335	402	176	713	730	612	661	765	774	700	800	627	678	786	755	596
ENSG00000065978	13226	11614	7492	9164	10287	13795	8742	11712	9623	8443	9387	9993	7416	6338	4062	4022	12517	12347	10011	9480	15663	16089	12885	11642	10624	9765	6645	8077	11600	12906	7911	8660	14505	11299	6883	8718	13630	16881	9833	17123	11070	11601	10991	8312	9747	9318	7236	6282	3674
ENSG00000065989	374	94	42	30	78	270	148	129	1037	730	475	590	21	14	15	21	104	73	199	133	1198	1030	727	959	12	4	18	5	64	31	58	34	15	16	42	26	355	343	536	325	180	237	326	368	54	71	104	88	521
ENSG00000066027	2318	1068	779	821	1062	2060	2266	2083	1006	1571	787	1537	5955	5374	4480	4351	1699	1853	1950	1401	1290	1133	1205	1343	900	828	541	615	1288	1312	782	1187	1978	1323	1605	1146	594	532	843	642	691	711	573	581	1568	1308	1966	1517	1159
ENSG00000066044	4084	3425	1750	1977	2885	4136	2195	2998	2725	2676	2051	2774	3313	2830	1765	1718	2812	3048	1855	1560	4148	3667	3188	2986	2602	2427	1808	1783	3486	3654	1615	2104	2849	2521	1792	1367	3200	2988	1699	2352	2186	2586	1958	1724	2742	2497	1831	1876	2094
ENSG00000066056	5	3	2	3	6	3	7	3	5	10	9	6	2	1	4	3	4	7	5	17	4	0	12	7	4	1	2	1	0	1	6	4	2	2	0	6	16	0	43	4	4	15	27	18	4	8	3	4	7
ENSG00000066084	3725	2753	3368	3098	2978	3687	5027	3601	6592	5457	6296	5350	2236	1698	2219	1856	2693	2436	2887	2477	2750	2834	3462	2402	5637	3890	6081	4303	2875	2609	3654	2268	2932	2779	3156	2992	2546	2481	2733	2538	6616	5858	6418	5886	2870	3139	2776	3210	1529
ENSG00000066117	2638	1757	1375	1298	1726	2632	2349	1946	3291	2038	2952	2211	2194	1832	1498	1438	1799	1746	1482	1433	2403	2188	1922	1852	2553	2507	2325	2061	3003	2584	2561	2261	1720	1769	1201	1138	2109	1977	1677	1714	1652	1982	1391	1282	1894	1758	1574	1697	1122
ENSG00000066135	2280	2027	3397	2922	2285	2229	4568	2998	1518	2240	1876	1857	2319	1862	2386	2014	1811	2063	2604	2412	2813	3062	2068	2526	1512	1116	2635	2015	1302	1001	2124	2282	1544	1368	1948	1858	1659	1497	2418	1463	1396	1420	1726	1840	2079	2189	2525	2479	2114
ENSG00000066136	2410	1049	1234	1192	1238	2387	3030	1998	1095	1236	881	1031	1224	1363	1004	965	1061	1196	958	1115	1680	1641	1754	1409	741	795	699	786	1054	1018	1008	1171	982	1073	620	885	840	977	690	800	914	902	807	849	984	1080	940	1036	948
ENSG00000066185	2	2	5	7	2	6	7	5	3	9	5	7	2	3	8	10	5	7	48	21	9	16	8	6	3	4	3	7	7	4	6	8	12	7	21	12	3	2	8	4	18	29	34	71	17	21	50	40	2
ENSG00000066230	629	121	530	539	147	550	1242	777	672	1949	613	1044	108	212	375	471	73	78	220	238	1360	1309	1354	1622	148	247	259	384	400	390	741	946	161	200	719	928	387	184	2240	392	320	294	418	615	199	245	555	786	396
ENSG00000066248	574	432	246	214	555	480	665	533	860	461	323	317	14	24	29	16	110	80	125	198	190	144	354	482	239	181	70	70	335	314	147	97	121	92	86	250	275	156	296	68	254	260	173	166	119	150	246	221	387
ENSG00000066279	6477	6016	983	1676	6200	5828	1172	3792	4486	5050	2299	3444	3883	4031	786	728	4759	6339	1218	3995	3623	4793	614	2124	4643	4633	187	812	6359	5929	2105	3195	7076	7727	926	1053	6869	5418	761	2109	3205	3050	1235	1139	6172	5910	4142	5117	1564
ENSG00000066322	1955	2797	2580	2551	2356	2146	2000	2076	1584	1366	2234	1529	1416	1470	1136	1147	1795	1312	1244	1099	1316	1154	1298	1292	1875	1820	1651	1650	1287	1195	1022	1058	1394	1293	1303	1013	1936	2169	1554	3821	2227	2111	3023	1818	1799	1741	1269	1199	955
ENSG00000066379	274	360	176	213	307	254	233	187	265	335	202	263	752	708	605	652	445	456	448	417	246	251	347	249	266	300	114	196	292	288	286	305	292	328	171	142	231	226	172	137	259	301	179	196	202	214	215	247	264
ENSG00000066382	721	2	0	0	0	420	735	654	16	116	11	87	1	1	0	2	778	1506	1357	1736	83	54	18	44	172	178	427	747	1171	724	621	1999	62	11	22	15	9	4	6	2	0	0	0	2	0	0	0	0	0
ENSG00000066405	46	1	2	0	2	34	13	14	36	68	7	22	11	28	33	32	4	9	5	21	17	60	5	23	5	2	0	0	20	11	30	19	5	35	0	18	108	48	72	10	2	0	0	2	6	20	16	46	36
ENSG00000066422	1574	1092	797	830	816	1822	1067	1316	554	839	655	693	1298	1457	1327	1399	1631	1672	1552	1663	1305	1295	1875	1131	1232	1101	920	946	1294	1651	1744	1262	1562	1652	1282	1376	1259	1340	1047	1091	1144	997	916	852	1238	1165	996	1029	718
ENSG00000066427	506	506	462	723	463	556	534	505	587	986	569	795	549	664	778	777	890	1030	1289	1745	943	1040	904	1267	603	590	702	849	406	505	598	762	973	709	1023	829	860	751	1038	707	1252	1097	1190	1481	439	432	641	683	537
ENSG00000066455	993	841	1002	1124	681	1091	1764	1602	1269	1440	1813	1509	992	887	1355	1273	1095	1335	2563	1601	1410	1445	1761	1383	731	690	1235	1251	758	700	1311	1072	1192	718	1155	987	1070	1010	1379	1457	2134	2058	2819	3475	707	661	861	822	981
ENSG00000066468	2949	128	927	529	215	2868	3281	3455	4677	12077	1864	7045	3761	3364	3429	3785	3885	6846	4172	2929	845	725	239	384	759	910	398	582	1618	762	658	1115	1290	1087	1478	1197	132	134	65	39	531	717	531	967	1464	2012	3061	2582	287
ENSG00000066557	435	818	222	458	597	509	174	359	165	503	147	441	353	482	342	388	582	996	618	802	913	893	700	786	485	645	211	459	260	447	209	486	656	550	354	312	638	622	238	442	751	697	606	653	872	717	737	687	225
ENSG00000066583	457	548	187	236	402	529	156	328	291	409	198	378	481	452	378	351	421	488	329	240	1307	1159	841	895	546	701	212	346	518	769	325	468	801	604	486	383	422	548	191	365	194	203	122	115	290	224	179	139	238
ENSG00000066629	655	314	645	479	277	775	426	484	927	1216	829	1340	70	107	23	44	196	275	59	36	165	213	87	183	1	0	4	0	134	121	104	94	160	116	833	412	594	507	831	596	336	221	519	318	133	91	114	76	234
ENSG00000066651	14	374	184	270	275	23	18	29	31	56	26	46	407	618	500	548	69	116	237	212	568	548	616	612	311	469	166	367	442	732	479	681	372	799	298	491	374	338	284	341	456	372	380	426	307	321	308	443	836
ENSG00000066654	809	1470	1130	1256	1176	992	624	758	756	984	716	1004	981	1097	904	995	1769	2094	1549	1439	1404	1175	1012	893	873	1037	680	931	1005	1307	968	1085	1530	1200	1382	1078	555	658	505	615	1058	1083	902	989	1119	970	782	951	602
ENSG00000066697	850	1159	454	562	878	983	1093	1041	867	615	895	646	1005	1110	836	716	837	1090	989	970	801	843	436	412	742	987	421	488	761	926	798	688	609	850	348	420	1036	1045	447	1036	1188	1292	930	726	969	872	780	683	600
ENSG00000066735	1763	46	46	44	54	1422	494	904	1439	898	494	500	61	107	21	20	139	260	18	36	3467	3199	2722	2998	3	2	10	0	180	133	82	107	532	654	229	120	175	130	261	108	1297	1645	1308	1124	1571	1660	2223	1685	65
ENSG00000066739	1137	761	683	748	748	1142	1462	1062	1083	1929	1175	1494	1013	977	901	775	1950	2056	2081	2514	1516	1616	1520	1731	851	740	853	706	857	850	1240	969	943	833	979	1526	1496	1291	1975	1530	2304	2115	2655	2663	594	562	799	941	991
ENSG00000066777	1506	2917	4292	4663	3621	1546	1779	1414	1428	2415	1908	2477	2376	2075	2757	2660	2425	3335	3467	3409	3982	4501	4420	4299	2247	2278	2791	2795	1617	1513	1858	1955	2733	1669	3311	3446	1905	2030	2867	2846	3158	3049	3901	4162	2146	2161	2272	2481	5883
ENSG00000066827	322	374	467	401	465	317	333	282	395	416	452	485	453	437	433	427	253	287	336	434	285	304	287	256	541	495	896	696	295	235	265	256	305	373	322	346	372	334	447	348	320	271	272	280	226	284	226	346	407
ENSG00000066855	515	1761	556	952	1357	545	217	429	204	439	226	401	1014	979	887	796	995	1159	1257	1235	1446	1454	1439	1308	1060	1187	500	1067	625	933	692	846	708	859	442	602	768	710	504	610	1327	1339	1180	1261	725	695	840	695	1148
ENSG00000066923	1098	430	1369	1237	919	993	1775	1343	384	696	212	492	158	367	709	932	221	398	694	863	76	94	28	78	346	430	1361	1064	352	340	491	496	247	264	681	1089	202	76	685	74	148	117	162	251	102	163	255	425	319
ENSG00000066926	1146	452	361	511	453	1215	650	962	120	285	123	344	762	648	547	579	624	902	783	600	676	484	356	565	311	443	349	585	386	373	281	439	1126	706	488	721	489	530	444	354	183	186	277	310	313	299	372	249	521
ENSG00000066933	2338	1202	1495	1363	1568	2097	2719	1990	1143	1705	1129	1432	1442	1383	1607	1630	875	1051	954	1200	634	889	791	934	1547	1355	1328	1254	1035	1048	1231	1087	1198	1235	1030	1382	1719	1637	1444	1362	1441	1219	1316	1523	1515	1808	1833	2416	749
ENSG00000067048	0	0	0	0	0	0	0	2	0	1	0	0	4	3	0	0	0	2	0	0	1850	1635	1499	1522	1	0	0	0	0	0	0	0	0	2	0	0	0	1	0	0	0	0	3	0	0	0	0	0	0
ENSG00000067057	4366	5835	4062	4339	5116	3959	3366	4445	8421	4932	8898	6258	9987	8338	9642	8354	4622	3234	4512	4950	3378	3222	3706	3718	8543	6686	8978	6799	5913	5922	5840	4926	2470	2836	2267	1954	4840	5095	3285	6370	4163	4824	4162	3516	5106	4920	3174	3295	1574
ENSG00000067064	853	894	197	475	783	992	198	731	382	1160	307	1335	1310	2142	1957	2033	338	609	788	684	667	649	387	1215	819	1174	295	999	422	545	196	418	1289	819	546	1416	587	687	320	719	714	616	1148	1029	1180	793	1664	1449	276
ENSG00000067066	171	712	1881	2006	858	213	420	381	260	453	583	433	902	1026	1372	1433	404	502	1365	2034	480	557	375	544	354	403	648	809	390	355	1286	1890	1186	892	2223	2312	946	965	1606	1836	654	615	998	1201	440	418	629	761	515
ENSG00000067082	758	3548	2119	2574	2450	946	1982	1004	730	1705	1858	1447	1081	1960	3197	3678	527	503	622	820	1792	2412	2211	2376	1469	2393	2950	3325	984	1420	2168	2558	334	561	309	352	1402	2304	688	4311	3067	2869	3120	2567	3227	2471	2982	3466	116
ENSG00000067113	372	327	454	401	327	381	358	297	204	351	236	388	346	311	487	461	339	390	297	301	503	467	366	460	676	713	916	942	942	625	391	585	462	337	584	369	338	394	268	376	355	319	493	586	401	335	398	423	250
ENSG00000067141	2309	69	635	253	71	2236	3276	2661	1988	3091	1069	2503	644	650	1416	1253	1367	1574	1586	934	1469	1219	1418	1660	898	953	1161	1134	792	705	1193	1211	115	57	813	239	1429	1506	1994	1490	338	367	376	467	1820	1739	1992	1783	1252
ENSG00000067167	1025	3266	2206	3859	2352	1430	1057	1958	861	1891	1435	2107	1248	1789	2766	2798	2833	4758	5293	3596	5246	3644	6820	5029	2307	3735	6430	9010	1121	1870	2277	3478	2767	1769	7830	3712	2191	3450	2545	4929	5128	4577	7506	10443	2650	1968	3019	2517	3175
ENSG00000067177	5	834	594	635	707	5	2	1	255	363	410	374	935	843	1035	896	761	772	1529	1205	755	719	968	911	474	409	564	401	956	991	1337	1237	559	569	693	681	314	294	462	409	819	703	946	860	530	494	480	477	563
ENSG00000067182	2493	2363	3006	2443	2551	2317	2927	2756	1726	1593	2212	1579	2145	1768	2565	3045	1832	1624	2596	2137	2740	2782	4199	4123	4865	3399	5038	4387	1965	1580	2315	2123	2825	1542	2756	2295	2506	1859	3468	2635	2237	2285	2641	2310	1958	1863	1716	1767	2469
ENSG00000067191	283	228	177	214	233	277	467	277	302	466	314	395	283	379	662	674	156	150	226	395	304	349	400	442	520	483	384	568	171	174	347	221	73	240	78	105	463	228	442	280	211	194	216	272	116	174	188	288	427
ENSG00000067208	1014	962	1164	1302	996	1060	1343	1796	505	803	747	814	799	719	1115	915	912	978	1158	1229	914	1010	842	1006	502	411	681	761	296	372	439	456	516	502	633	868	739	850	881	1250	1099	981	1173	1466	1203	1208	1446	1497	307
ENSG00000067221	336	90	140	127	121	334	496	295	233	209	283	202	160	166	195	180	75	87	162	124	108	135	151	119	284	290	383	317	144	105	170	176	90	87	114	100	333	324	442	437	183	199	209	183	119	140	195	153	254
ENSG00000067225	36059	26181	15067	17144	25984	37412	31209	44171	37159	18260	42109	22480	32369	29031	15794	16167	26567	20950	17432	19242	23223	22386	9046	15998	46101	40670	37418	37516	30013	29924	15014	18303	27112	21536	20228	17378	42512	44156	28592	36550	34178	37696	32016	24025	29294	27209	16411	16540	32433
ENSG00000067248	986	1575	892	1042	1235	1105	871	979	459	676	488	586	1309	1127	810	854	1526	1865	1023	1149	1316	1424	606	706	989	1040	700	720	1107	1184	792	970	1028	937	887	837	1004	1096	710	1254	1441	1430	1355	1194	1216	968	854	862	771
ENSG00000067334	1449	2350	1237	1331	1817	1797	1180	1281	1221	945	1281	1002	2035	2102	1398	1632	2067	1909	1068	1368	2152	2741	1516	1308	808	1147	587	820	1540	1670	1315	1282	1350	1911	1012	1152	1528	1802	1442	1944	1552	1653	1188	1085	2114	2097	1638	1674	468
ENSG00000067365	557	508	635	567	687	470	538	392	425	483	409	400	439	545	486	497	333	385	577	845	286	417	333	360	679	564	418	450	582	505	1127	643	340	649	398	692	537	325	449	303	304	236	180	223	342	449	374	588	423
ENSG00000067369	2452	1808	2389	2017	1930	2398	2304	2604	2681	2576	2645	2998	2860	2490	3080	2930	4055	4356	3246	4027	1968	2206	1341	1494	3194	3231	4610	3692	2788	2485	3460	2657	2955	2738	2595	2547	2892	2419	3549	2504	2014	1887	1856	2084	2535	2547	2647	2991	4654
ENSG00000067445	2	0	2	0	2	3	8	4	2	2	2	3	0	2	3	2	2	2	3	4	1	0	3	4	1	2	2	5	2	2	10	8	0	0	0	0	320	310	454	382	0	7	10	12	0	2	2	6	0
ENSG00000067533	596	943	449	468	692	731	504	384	649	530	562	509	1504	1596	1298	1175	1026	1053	636	697	1763	1951	1924	1438	850	931	460	522	718	986	1045	709	857	1226	548	536	1011	1149	811	1078	1083	1063	615	646	877	826	641	743	512
ENSG00000067560	4537	4947	2976	4005	4399	5048	3629	5418	3772	4596	3907	4972	6080	5390	5795	5632	4130	4739	4278	3183	4815	3734	4500	5098	5785	5065	4238	4814	5332	5802	3723	5204	8647	4657	5057	4416	5358	5327	3966	5601	5425	5633	5684	5494	5564	5011	5886	4359	3762
ENSG00000067596	1786	2269	2348	2104	2427	1867	1776	1522	2742	1907	2346	2070	2727	2144	2260	2148	2561	2430	2333	2060	2168	2159	1871	1626	2109	1641	2185	1660	2906	2732	3186	2872	2444	2033	2366	2065	2530	2459	2754	2448	2441	2674	2374	2543	1760	1732	1984	1930	1694
ENSG00000067601	452	144	138	156	168	413	490	532	114	170	135	199	257	317	302	320	137	122	160	180	35	54	48	44	201	248	194	266	137	137	127	200	87	190	79	165	132	129	174	175	199	191	234	261	117	130	204	185	144
ENSG00000067606	1071	770	1590	1382	948	895	2202	1442	1148	1352	1288	1443	763	832	936	1006	618	651	759	749	2507	2429	2525	2446	838	825	1336	1058	776	632	1121	1090	870	1080	932	749	1012	983	1620	1194	665	634	558	667	1440	1668	1833	1856	742
ENSG00000067646	1	0	0	0	0	1	2	3	0	1	0	1	2	2	2	2	0	0	0	0	345	335	350	230	0	0	1	0	0	0	0	1	0	0	2	0	1	0	0	0	0	0	0	0	2	2	0	0	1184
ENSG00000067704	3707	3909	2956	3426	3962	3630	2916	4138	2568	3810	2457	4062	9028	6669	5907	5685	3861	4910	4358	3342	5814	5674	4050	5353	2600	2392	1448	1835	3994	4086	2440	3741	6404	4541	3116	2992	3846	3239	2841	3272	4010	4310	3971	3783	4031	3435	3781	2890	3670
ENSG00000067715	36	67	272	224	149	28	97	30	308	302	592	283	143	145	664	614	153	216	482	348	77	63	72	104	1151	1034	1569	1388	127	105	335	329	524	411	671	587	359	396	437	422	415	356	573	885	129	173	181	133	775
ENSG00000067798	70	176	183	92	137	51	160	134	149	5	517	38	32	37	45	46	59	22	78	137	3	11	5	8	74	17	33	34	9	3	16	6	215	1431	225	846	2102	1615	388	1636	1271	838	856	235	457	368	61	143	6
ENSG00000067829	1189	1100	988	968	1166	1146	852	1041	1230	815	1219	835	1270	1309	875	941	496	482	498	471	918	905	667	856	710	806	609	589	933	815	708	723	656	647	711	678	940	1193	832	1211	587	674	673	584	1111	1234	1021	1225	765
ENSG00000067836	574	335	904	900	575	459	906	674	398	527	237	424	467	526	848	949	251	367	494	540	334	269	186	347	472	558	905	1005	820	562	814	1132	620	331	584	565	312	238	463	228	190	259	266	336	494	614	838	798	712
ENSG00000067840	875	128	303	292	148	693	633	813	284	422	177	295	14	12	13	6	10	12	13	17	870	689	587	1046	2	4	7	2	41	26	88	85	8	18	57	23	11	3	20	4	50	70	60	119	250	321	570	463	132
ENSG00000067842	12	2	3	3	4	9	8	6	1	2	2	2	2	3	0	2	2	2	4	0	108	90	52	127	1	2	1	0	0	2	2	2	3	4	6	9	6	4	20	2	9	6	3	3	6	12	6	22	2
ENSG00000067900	1585	2578	2615	2648	2261	1613	2038	1537	2676	2704	3064	2620	1374	1239	1393	1330	2938	3430	2973	3147	1946	2285	1989	2200	2491	2114	2945	2299	1056	1056	1185	1084	898	714	841	783	1952	1985	2156	2248	1958	1820	2045	2039	1844	1750	1997	1949	2287
ENSG00000067955	2603	1735	920	1200	1343	2896	801	2111	989	1271	912	1233	1666	1785	1334	1240	1961	2164	1713	1383	2477	1933	2635	2028	1674	1774	882	1204	1771	2665	1658	1870	1766	1783	911	843	2198	2895	1113	2617	1940	1820	1301	1184	1923	1477	1384	1410	1360
ENSG00000067992	435	41	54	83	50	383	475	560	78	153	79	188	277	278	195	226	197	189	208	161	739	593	399	718	388	301	328	322	97	106	106	140	559	297	496	488	183	194	245	162	271	313	307	339	186	164	217	205	294
ENSG00000068001	865	528	649	545	550	782	533	820	783	435	786	626	974	820	1084	1319	860	694	665	411	618	561	452	480	784	786	1557	1456	687	686	442	497	563	485	671	420	520	514	672	677	398	478	594	601	794	728	1022	651	1044
ENSG00000068024	1245	954	555	461	784	1145	911	745	966	1471	508	1177	450	417	234	238	697	599	416	400	590	548	696	546	639	772	338	316	824	735	660	628	672	943	541	443	641	760	849	338	384	332	273	258	602	692	683	745	4495
ENSG00000068028	232	257	165	168	234	208	339	157	479	491	493	399	858	965	815	748	166	188	150	247	159	167	92	110	304	355	194	226	275	326	387	300	113	252	158	100	828	700	518	722	211	212	193	254	368	365	406	334	230
ENSG00000068078	511	575	4133	2993	1897	456	333	856	1445	2762	872	1724	630	1199	608	751	1095	1285	1436	1188	689	601	683	994	209	310	592	664	210	162	86	266	2011	754	3651	2272	1562	790	4348	1182	774	793	1276	2088	473	521	1211	1064	1182
ENSG00000068079	85	145	637	710	260	94	188	97	13	27	37	26	244	232	399	454	201	260	696	912	137	120	148	170	177	207	415	409	187	142	853	1075	662	256	967	605	179	185	292	418	317	369	525	817	157	140	453	320	27
ENSG00000068097	357	326	410	372	379	330	231	282	596	551	551	548	911	787	789	702	727	756	918	919	626	672	547	690	477	412	400	327	623	689	675	677	606	628	482	534	690	543	707	479	1366	1388	1123	1152	795	790	774	933	344
ENSG00000068120	1792	2008	1915	1937	2084	1556	1907	1626	2501	1854	2404	2122	4191	3029	3106	3042	2268	1748	2244	1834	1891	1719	1636	1543	1775	1439	1844	1686	3931	3442	3891	3345	2411	1762	2092	2144	3294	2583	3386	2580	1663	1916	1963	2153	2047	2036	2457	1751	3002
ENSG00000068137	390	782	1378	1320	1113	358	627	540	582	798	692	729	676	704	782	1164	359	380	577	570	499	376	518	762	601	514	896	999	864	583	947	1310	1653	1133	1724	1739	610	268	1218	565	276	318	452	609	455	551	802	757	1078
ENSG00000068305	1131	679	913	798	657	1328	2210	1501	765	1071	778	828	426	443	840	714	1141	1068	1328	1323	1181	1209	2245	2061	744	732	876	829	1780	1950	3697	2445	1288	1259	1457	1532	1479	1533	2352	1700	888	780	803	987	809	798	963	1241	1718
ENSG00000068308	1775	632	1220	1084	714	1864	2696	2126	1174	1047	1205	1182	1799	1636	2678	2628	744	745	929	878	1805	1607	1540	1801	732	623	1442	1092	1402	1146	1815	1775	1346	883	1524	1174	837	876	1181	1013	593	639	846	984	643	640	902	765	946
ENSG00000068323	2225	488	719	562	539	2204	6240	2835	748	715	1028	655	1671	1357	1886	1705	654	560	723	649	1020	802	926	905	883	730	1398	994	1030	846	1208	987	862	852	1163	1359	1456	1204	1616	2247	767	818	981	975	846	895	1052	1013	1144
ENSG00000068354	512	236	340	254	234	489	789	539	299	282	308	323	569	484	736	707	233	234	370	266	411	348	512	433	409	336	538	407	263	243	250	277	221	147	292	281	318	272	390	331	187	217	200	177	216	220	262	260	222
ENSG00000068366	3010	1344	1055	1728	1334	3519	2485	4526	864	2207	1792	2556	2485	2044	3402	2917	1315	1839	3194	2425	2666	2691	2990	3307	1568	1124	1399	1844	624	958	766	966	2033	1495	2215	2839	2301	3219	1430	3651	2773	2385	3688	3053	4303	3600	4181	3614	800
ENSG00000068383	709	2734	2268	2243	2273	686	788	711	1070	739	980	894	617	554	491	425	1462	1525	946	776	1657	1531	1040	1228	964	1023	913	851	643	687	535	521	436	509	480	398	785	1213	620	949	1118	1481	1232	1110	837	763	842	721	1726
ENSG00000068394	688	264	312	248	293	569	906	525	458	317	483	289	835	481	618	541	333	271	335	284	383	404	499	466	481	295	454	310	478	369	460	341	377	263	218	233	352	296	312	289	169	248	200	280	345	334	406	302	311
ENSG00000068400	1083	480	879	795	575	1115	2301	1182	775	781	707	694	1064	1404	1642	1785	430	467	612	779	775	995	851	895	925	982	1175	1032	773	680	1588	1080	726	906	860	1109	675	631	995	705	470	455	457	480	360	571	616	818	1171
ENSG00000068438	2587	638	371	365	564	2890	3562	2488	1104	637	1164	724	2032	1836	1376	1411	899	780	654	652	1393	1503	1308	1271	1410	1335	1023	867	942	965	836	670	624	812	492	389	1358	1441	1077	874	614	706	352	402	795	760	644	677	552
ENSG00000068489	1396	2731	507	810	2495	1240	309	1118	1705	1513	1241	1347	2706	1907	684	589	2404	2175	980	1166	1126	1133	272	677	2502	1731	114	381	2209	2251	919	1321	2066	1711	274	281	3090	2848	576	1486	2731	3203	1508	1307	1504	1307	1079	858	729
ENSG00000068615	184	25	17	26	19	219	34	133	111	258	137	426	11	17	47	39	82	91	44	47	346	345	106	216	10	19	3	5	90	104	30	82	29	32	81	63	89	255	215	1386	16	6	43	45	371	347	606	429	28
ENSG00000068650	2097	7030	8193	6914	5159	1916	2700	2127	2564	2438	3512	2850	5765	6433	5318	3849	3655	3715	3611	3807	2678	3050	3197	3250	2436	2738	3541	2264	1738	1606	2274	1645	2014	2228	2709	2153	2426	2463	3421	3360	1751	2033	2142	2866	9416	11306	9630	11894	4073
ENSG00000068654	3748	4900	3714	3153	4221	3425	1983	2294	3816	1967	3698	2322	4549	3894	2997	2282	4576	3484	2478	2410	3734	4096	2616	2521	4780	4366	3671	2574	7111	6302	6429	4970	5580	7475	4843	4263	3443	3579	2700	2957	3088	2898	2413	1843	5638	5744	3666	3823	3175
ENSG00000068697	828	2036	1658	2984	1553	1263	628	1695	360	1171	625	1465	473	787	832	916	1078	1886	2347	1334	1872	1269	1261	1366	1054	1607	2061	3597	682	1126	806	2075	2059	773	3403	1577	1536	1806	1632	2592	2074	2010	3130	3805	2822	2195	2685	2203	2696
ENSG00000068724	978	1615	1686	1471	1717	816	696	653	1008	748	1046	813	2832	2270	3258	3321	1492	1478	1503	1136	1139	1037	990	1212	1529	1127	1631	1222	2294	1835	1693	2151	1861	1369	2126	2144	1354	1279	1639	1559	1577	1724	1660	1858	3632	4271	7634	5663	1205
ENSG00000068745	1080	739	1135	1281	861	1064	1240	1396	877	1790	972	1440	794	1249	1142	1384	727	886	943	1631	885	824	482	651	876	1192	1470	1836	1222	1276	1528	2022	800	935	1257	1421	731	609	937	791	438	425	495	597	626	678	903	1084	1568
ENSG00000068781	330	12	15	18	10	275	491	591	352	912	140	737	10	7	84	88	91	172	300	163	307	167	50	172	7	7	85	45	179	77	120	376	5	9	34	9	96	33	181	25	6	17	49	205	37	76	311	233	336
ENSG00000068784	477	612	400	430	599	563	241	406	272	365	236	300	760	698	451	547	559	789	523	972	612	772	442	575	604	717	323	476	662	751	581	586	441	709	199	318	711	634	447	541	645	620	448	487	853	975	715	933	518
ENSG00000068796	1546	1708	1213	1329	1630	1540	1336	1300	1326	1530	1112	1364	1723	1462	1258	1205	1438	1687	1378	1444	1610	1631	1741	1634	1578	1335	1198	1258	1443	1504	1217	1355	2193	1866	1480	1461	1685	1549	1172	1392	1348	1300	1224	1307	1529	1340	1326	1330	1003
ENSG00000068831	2	4	5	4	8	2	4	3	20	55	23	55	10	6	16	30	3	6	12	17	182	216	43	200	4	3	5	4	4	4	4	12	32	4	9	18	37	13	86	17	11	24	20	42	28	54	82	50	28
ENSG00000068878	3598	1533	1072	1161	1446	3437	3297	3304	2618	2095	3621	2725	3716	2872	2545	2438	4865	5205	3278	4120	4342	4893	3745	3225	4178	3573	3356	3320	4034	4309	3377	3321	5069	5783	3567	4362	2900	2726	1944	2699	4543	4289	3730	3350	4177	4365	3244	4299	4360
ENSG00000068885	1085	1340	790	1139	1220	1087	544	939	1026	2296	738	1757	714	1006	878	1055	1419	1876	1331	1665	2207	2250	1161	2206	1429	1901	799	1521	949	1145	725	1223	1561	1507	1056	1339	1337	1056	792	624	1954	2005	1136	1829	1313	1291	1949	2263	558
ENSG00000068903	332	365	671	519	424	322	782	314	843	1000	935	915	627	554	625	654	671	570	802	576	291	260	377	349	673	707	1020	935	472	357	497	493	263	135	486	587	522	543	987	638	958	1035	1317	1331	598	713	980	848	414
ENSG00000068912	458	710	809	928	605	504	601	830	330	566	541	796	902	1018	1605	1521	609	872	1439	990	941	781	1224	858	695	781	1156	1679	555	578	1003	887	747	466	1006	837	760	961	909	1144	937	885	1356	1785	1084	877	1396	1217	1648
ENSG00000068971	216	165	419	328	219	252	1545	466	318	310	739	355	205	238	783	732	178	190	497	617	305	288	421	335	127	97	535	357	168	124	599	371	58	44	214	142	240	383	620	808	466	456	862	770	328	344	548	405	1251
ENSG00000068976	30	36	47	40	54	37	16	15	33	44	31	34	31	65	32	41	24	30	11	25	39	64	16	11	27	24	13	10	13	14	37	25	28	44	11	29	36	30	30	8	90	66	25	29	20	40	19	66	49
ENSG00000069011	2360	409	467	310	485	1927	1703	1915	2938	2496	2382	3211	954	801	623	573	1781	1295	959	667	1068	881	1204	1009	1641	1175	838	706	1601	1253	1161	1764	1569	895	1497	846	1786	1401	2271	1967	1130	1246	990	705	1884	1943	2416	1537	1302
ENSG00000069018	0	13	29	30	21	1	2	0	16	11	12	9	0	0	1	2	0	0	2	0	0	5	2	0	1	6	11	11	1	0	5	2	0	0	2	6	3	5	4	4	0	0	2	2	2	0	0	6	1
ENSG00000069020	718	809	1437	1112	1245	590	1439	1137	1510	1590	2923	1758	656	572	1228	1193	521	470	1350	1282	543	667	1916	1429	1391	777	1921	1462	2118	1509	3285	2661	1072	645	1398	1401	770	2509	1759	3505	1751	1102	1804	1464	310	351	358	463	1136
ENSG00000069122	1	4	5	8	2	0	4	3	1	1	19	1	0	0	3	6	0	0	0	0	0	0	0	0	1	1	6	7	0	0	0	0	5	0	114	375	0	0	2	1	6	3	20	21	3	3	30	22	416
ENSG00000069188	3309	0	0	1	0	1935	9734	4843	4045	4175	3250	4729	16	9	1	1	4	15	232	135	1545	1362	2179	1799	1	0	87	2	6	2	62	41	0	4	2	0	2	2	13	1	39	18	104	169	6	10	18	20	315
ENSG00000069248	1737	2394	1499	1724	2100	1783	1172	1623	1179	1667	921	1516	1259	1038	840	857	2565	2844	1966	1805	1398	1387	939	959	1164	1196	793	962	1851	2159	1591	1807	2882	2783	1901	1781	1483	1584	1189	1109	1988	2108	1580	1752	2026	1859	1946	1689	1319
ENSG00000069275	12063	13126	7246	9397	12971	12607	6190	10345	11140	14051	6602	11186	4886	3589	3334	2952	12611	16781	13155	9518	13905	10981	11852	12354	11031	9515	4376	6338	10523	11118	9804	11405	25370	17157	10024	8043	12905	10839	6531	6042	8786	9848	6276	7913	14654	12492	13593	12027	6927
ENSG00000069329	2433	2541	2279	2590	2479	2860	1912	2831	2183	2933	2490	3214	3583	3087	2737	2750	3725	4435	3880	3005	4612	3870	3150	3981	2746	2631	3152	3666	4070	4506	2395	4147	5745	3676	5077	4041	4983	5589	3840	6095	5165	5006	5139	5162	2731	2251	2650	2029	2881
ENSG00000069345	1501	2303	1501	1850	1818	1856	1138	1848	1029	1524	1154	1612	2147	2343	2253	2497	2174	2517	2068	1762	1883	1745	1583	1353	1795	2032	1648	2451	2494	3348	2066	3046	2121	1990	2043	1631	2903	3657	2298	4672	2510	2519	2316	2517	1474	1193	1266	1185	2098
ENSG00000069399	610	421	730	727	625	599	1059	827	751	624	547	650	444	342	598	971	233	172	644	501	804	657	2456	1540	485	231	593	526	222	216	523	482	566	416	932	695	385	419	806	327	255	265	244	321	374	501	636	536	1516
ENSG00000069424	1451	238	329	270	229	1385	983	1691	1168	647	882	777	578	614	625	701	460	409	611	507	987	825	699	764	279	153	427	249	338	189	530	353	713	731	342	565	1665	1792	1562	1347	120	122	152	133	1615	1672	1972	1945	810
ENSG00000069431	4	0	3	2	1	1	2	3	11	3	85	1	3	0	0	0	3	8	5	30	6	5	2	0	2	2	1	2	1	0	0	1	4	2	23	26	1158	807	563	1871	0	0	2	3	0	0	2	0	140
ENSG00000069482	204	722	115	171	561	193	49	89	1841	669	1326	579	7	3	0	0	734	556	228	232	1114	1251	1205	797	6	3	1	0	1344	1220	589	466	29	57	3	6	525	560	180	515	911	990	742	337	1152	1346	366	511	811
ENSG00000069493	81	173	283	341	314	76	87	62	116	266	72	149	92	101	361	402	49	92	141	523	40	75	61	141	378	399	425	676	74	60	199	188	101	200	157	670	152	68	257	48	174	105	115	205	91	222	215	574	232
ENSG00000069509	215	104	74	108	96	265	273	372	104	150	113	157	186	194	211	226	120	153	136	101	252	204	169	204	148	249	188	321	184	194	158	234	235	149	167	165	148	166	120	228	129	184	135	143	171	146	192	133	179
ENSG00000069535	0	0	0	0	0	1	0	0	0	0	0	0	6	2	0	0	4	2	0	0	539	566	690	812	0	0	1	0	0	0	0	0	0	0	0	0	5	4	7	5	389	184	333	131	19	27	21	22	1
ENSG00000069667	221	84	154	123	149	189	623	305	88	304	65	204	84	102	100	78	74	71	182	359	300	332	588	513	219	196	166	242	81	84	165	188	134	238	135	208	754	430	776	750	83	70	85	112	237	295	329	505	1429
ENSG00000069696	216	130	93	80	152	124	56	57	42	40	41	32	161	277	98	141	101	66	65	152	35	66	18	28	80	48	31	30	73	74	117	68	40	168	38	142	121	57	75	23	71	20	24	13	17	37	24	66	39
ENSG00000069702	68	1357	1211	1304	1509	70	75	76	395	862	620	813	77	139	99	165	109	90	71	68	225	237	59	123	338	406	373	409	24	18	15	33	510	507	525	417	1913	869	1245	737	250	315	495	476	1019	1140	1175	1257	15
ENSG00000069712	36	104	438	437	238	34	75	94	38	132	58	168	97	59	303	330	62	120	247	292	170	190	282	282	112	74	245	239	75	58	88	130	333	73	349	267	87	61	139	134	180	157	221	329	126	134	221	227	87
ENSG00000069764	11	2	5	2	3	7	24	8	3	7	4	8	0	3	4	4	4	2	8	10	5	2	4	3	7	10	53	42	2	1	5	5	2	7	6	3	3	6	6	9	2	0	4	2	4	2	5	8	11
ENSG00000069812	398	137	601	653	379	320	169	366	1019	1350	1247	1098	216	205	627	872	102	54	464	219	1271	1416	1338	1682	171	43	2442	871	100	76	244	751	308	111	1724	327	145	125	2446	321	412	354	851	1169	118	83	159	147	73
ENSG00000069849	4872	1900	1225	1158	1577	5253	3817	6696	3639	6249	3839	5538	1341	1355	1127	1012	6256	6547	6797	4922	7579	6256	6456	6257	1788	2186	1243	1573	5345	5171	2527	4926	2868	2064	2992	1898	2503	3334	4839	3518	2385	2258	2335	2043	1698	1401	1519	1245	713
ENSG00000069869	1189	3574	1734	2259	2579	1178	5299	1628	363	739	476	673	1073	987	1163	1217	499	807	801	1114	1155	1685	727	912	1093	1151	602	786	312	354	725	603	740	938	661	1016	2637	2385	1665	2283	1729	1726	1254	1105	1021	976	935	991	1070
ENSG00000069943	310	203	233	230	217	306	445	391	137	172	142	181	166	258	299	288	245	301	424	537	258	260	230	261	271	375	386	467	233	220	260	276	225	228	221	298	302	354	363	429	196	152	177	217	199	231	295	316	441
ENSG00000069956	3118	2022	735	1363	1608	3728	3188	3454	769	1440	810	1308	1428	1422	1273	1315	2704	3014	3699	3084	2794	2685	4033	2732	2270	2347	1179	2214	871	1552	1229	1579	2645	2143	2219	1881	1809	1629	1269	1544	3214	2938	2152	2378	1306	1056	1083	1300	1803
ENSG00000069966	951	354	284	305	345	988	1046	1139	233	340	202	284	434	537	684	629	364	400	503	529	791	802	804	898	605	610	727	777	375	393	518	582	597	530	534	335	585	774	763	733	614	566	527	554	639	669	824	749	557
ENSG00000069974	155	234	154	179	256	164	183	140	160	150	137	159	355	297	668	707	317	330	321	376	455	416	678	622	262	247	205	242	158	150	263	191	176	87	143	151	372	366	346	317	178	169	186	212	298	283	375	318	1016
ENSG00000069998	1807	1071	686	659	921	1606	1104	1361	2330	1581	1515	1651	1599	1359	773	738	1269	1057	879	837	1465	1354	752	1152	827	744	344	457	1714	1591	1022	1206	1190	1147	707	556	1607	1565	1008	868	1023	1252	720	649	1567	1527	1699	1146	944
ENSG00000070010	1863	2150	1118	1367	1882	1930	1268	1645	2442	1647	2617	2155	1523	1843	926	959	1148	1193	583	929	777	840	436	496	2352	3028	1563	2078	1367	1322	949	967	965	1471	732	979	2258	2767	1235	2295	1505	1559	1291	1087	3657	3562	2830	3489	2098
ENSG00000070018	1943	1740	1702	1654	1703	1937	1774	1830	2068	3425	2169	3349	1340	1432	1554	1332	2183	2504	2154	2342	3594	3288	3613	3611	2239	2306	2473	2576	1565	1855	1882	1766	1522	1761	1497	1781	1250	1223	1184	1084	1557	1559	1680	1723	2259	2157	2087	2390	1536
ENSG00000070019	1	17	29	27	18	1	1	2	42	53	43	34	13	21	16	11	25	19	38	66	88	125	138	122	20	23	16	27	7	4	22	19	54	50	71	156	45	21	62	18	185	145	214	283	91	112	124	171	43
ENSG00000070031	111	68	34	51	82	73	24	27	28	17	19	17	85	145	33	46	44	45	23	57	22	40	5	15	27	21	9	8	35	33	64	29	24	116	15	54	56	32	36	8	25	8	11	4	17	29	16	28	12
ENSG00000070047	3575	3199	2899	2446	3092	3443	1639	2622	2714	1571	2553	1692	3228	3876	2095	2299	1973	1499	1084	1709	2162	2382	1689	1605	2688	2807	2213	1902	4308	4109	3100	2765	1438	2702	1501	1467	1971	1737	1343	1607	2684	2536	1979	1759	908	1150	844	1064	2076
ENSG00000070061	2684	2149	1411	1445	1919	2716	2078	2136	2469	2321	2680	2267	2450	2177	1964	1761	2848	3088	2204	2679	1815	1815	1093	1420	1428	1300	1013	936	2031	2540	1617	1630	3062	3212	2248	2320	1946	2149	1673	2098	2304	2355	2036	1742	2311	2063	1750	1868	1705
ENSG00000070081	1309	434	365	391	400	1401	2339	2000	406	700	414	643	377	423	464	540	331	562	656	434	587	620	664	575	555	664	629	758	683	610	1960	945	265	221	182	267	420	388	498	287	700	756	911	1156	833	768	1367	1013	598
ENSG00000070087	2849	3155	1723	3139	2353	3403	2492	4731	1312	3112	1888	4769	449	584	1077	982	4951	6109	7093	6403	7809	5759	3790	3815	2569	2932	2153	4449	2502	3564	2827	3601	3358	2426	2816	2879	3636	3577	1827	3544	1851	1735	2633	2954	2322	1858	1761	1580	2743
ENSG00000070159	1765	1451	2932	2558	1708	1551	1432	2329	1492	1835	1287	2043	1316	1294	1729	1732	741	891	1349	1551	1296	1503	918	1555	1049	870	1447	1479	984	919	1174	1199	1215	1304	1565	1810	1071	972	1824	1161	1273	1003	1237	1437	1067	1295	1429	1693	3393
ENSG00000070182	1415	627	626	648	761	1278	1090	1469	652	1443	504	919	651	971	779	832	390	428	313	639	594	825	623	705	651	658	432	333	215	238	209	178	557	840	906	1608	722	686	1023	621	661	420	473	518	495	662	480	701	752
ENSG00000070190	17	292	307	480	249	11	171	64	104	91	560	246	9	17	81	66	48	215	98	187	3	8	15	8	101	101	273	395	7	11	63	84	98	185	251	400	39	161	75	817	1016	786	1224	987	513	533	337	441	164
ENSG00000070193	5	0	0	0	0	3	31	7	2	21	3	25	0	0	0	0	0	0	0	0	0	0	0	0	0	0	0	0	0	0	0	0	0	0	0	0	0	0	0	0	0	0	0	0	0	0	0	0	0
ENSG00000070214	3351	2091	1623	2276	1842	2989	2254	3323	2212	5018	1510	4259	1570	1746	1617	1574	3055	3584	4365	2701	3244	2546	2965	3243	2757	3311	2046	3895	1603	2207	1189	2511	5373	2793	4161	2689	2066	2805	1700	1387	2163	2102	1697	2058	3482	2673	4061	2962	2565
ENSG00000070269	315	305	444	471	359	271	797	299	396	899	336	617	200	287	326	299	455	597	965	1104	431	363	589	546	317	360	522	577	280	266	581	438	863	800	1034	1152	551	475	759	495	955	720	907	993	723	771	893	1001	576
ENSG00000070366	1821	985	1602	1228	1188	1743	2671	1621	1611	1443	1498	1341	1554	1723	1561	1499	1722	1742	1433	1842	1362	1616	1164	1223	1187	1197	1301	853	1696	1486	1783	1709	1112	1642	951	1132	2101	1942	3116	2298	1772	1644	1494	1662	1229	1505	1388	1689	773
ENSG00000070367	1982	1821	824	1338	1363	2311	1512	2194	1408	2835	1697	2930	1169	1256	1174	1098	2819	3763	3365	3009	3488	3003	2928	3046	1582	1916	1229	1920	569	845	455	725	3257	2871	3338	3125	2010	2209	1401	2519	3792	3537	3587	3836	3148	2336	2614	2426	1320
ENSG00000070371	439	173	248	300	251	383	627	550	579	1026	755	1399	176	290	263	255	346	436	328	572	285	432	211	312	1174	1123	792	688	418	465	571	509	155	228	283	267	973	838	911	1001	139	149	212	218	1287	1686	1632	2205	87
ENSG00000070388	42	39	33	48	43	54	13	28	31	20	24	24	65	137	30	32	20	32	15	38	26	34	8	23	26	46	17	24	44	48	34	34	8	33	10	20	5	8	11	6	4	7	4	4	24	53	12	36	10
ENSG00000070404	235	199	429	280	178	270	175	173	2111	320	2768	485	1437	1711	2805	3050	720	338	549	525	956	884	1584	1273	2510	2716	3986	2486	794	810	823	539	545	1061	841	729	2029	2764	2736	3383	510	566	817	984	1358	1282	1310	903	418
ENSG00000070413	2473	2661	5592	4342	3305	2200	2936	2342	2865	2549	2780	2563	1975	2173	3394	3002	2116	2062	2436	1954	1581	1395	1592	1473	4409	5001	8357	6765	2175	1776	2383	2193	2789	2181	4132	2686	3486	3618	6645	4409	2353	2693	2958	2975	7761	7852	8505	7054	2846
ENSG00000070423	1447	1309	1134	1033	1195	1401	1173	1294	1597	1012	1562	1179	1631	1628	1083	1159	1610	1086	1131	1164	856	974	1035	791	1221	1188	652	762	2166	2083	1899	1851	762	1050	727	661	1021	1172	708	1169	528	686	495	452	558	755	689	709	1106
ENSG00000070444	1291	783	1598	1445	974	1396	1149	1340	1066	1391	1111	1202	969	1510	1438	1737	626	474	906	813	991	851	982	1191	1031	1106	1353	1243	1453	1497	1412	1657	1004	1142	1301	1240	914	823	1950	1505	786	562	839	861	535	696	751	903	1285
ENSG00000070476	1777	877	909	892	870	1670	1702	921	1101	1208	891	914	937	1170	818	823	1645	1675	1624	1969	1589	1906	1692	1646	1094	1247	772	771	1234	1235	1357	1191	997	1988	1235	2144	853	949	1026	753	930	774	652	628	765	941	752	993	1057
ENSG00000070495	481	727	335	364	608	513	309	288	758	469	896	537	840	720	550	620	976	836	585	675	603	754	873	656	608	571	480	475	932	968	782	452	246	338	221	307	538	589	398	600	652	736	739	609	535	534	539	493	536
ENSG00000070501	399	365	240	327	314	404	445	328	202	347	222	296	199	265	219	250	277	334	323	380	311	307	356	336	423	513	388	551	222	266	225	248	377	468	366	423	196	224	153	247	257	250	235	188	237	191	186	161	207
ENSG00000070526	10	56	110	90	97	5	8	12	35	36	37	38	3	3	5	6	6	15	22	15	16	7	0	3	10	12	305	189	12	5	32	31	14	0	55	20	3	1	21	8	4	3	11	21	0	3	5	8	170
ENSG00000070540	445	13	232	170	28	473	2262	1111	689	870	833	1080	116	148	587	515	149	298	579	344	543	505	1181	1033	195	99	802	662	512	347	1029	567	128	78	287	378	171	219	804	523	204	139	565	688	149	184	324	352	227
ENSG00000070601	4	0	1	0	0	5	10	7	3	0	7	3	5	3	4	3	3	3	2	0	33	41	24	23	0	0	2	1	1	1	4	4	2	0	3	6	8	6	5	6	2	4	4	2	6	3	6	18	3
ENSG00000070610	1251	631	552	637	599	1290	1100	879	1539	1498	1357	1229	755	1120	800	1018	641	771	659	809	701	672	781	709	991	1407	732	958	1943	2294	1949	1733	539	900	530	721	729	760	814	669	1350	1561	1182	1206	766	857	1025	1245	1193
ENSG00000070614	5637	9550	11736	10842	10740	5136	8882	8268	7059	3727	7538	4766	7151	6708	9141	8173	5135	5126	7656	7260	2940	3087	2485	2636	7306	6877	16058	11905	12726	11856	16549	14248	2975	3042	4607	4560	5308	4845	4844	5413	4704	5129	5810	6179	3950	4084	3348	3305	1640
ENSG00000070669	1333	1270	1328	981	613	1269	3397	1038	1052	3904	782	1640	3167	2539	2737	1621	1733	2726	7816	5605	331	311	1703	3024	2541	625	1101	614	1944	1516	3443	5305	907	363	234	880	462	509	757	323	689	697	815	1092	1302	894	2076	2019	3123
ENSG00000070718	1180	660	375	417	590	1313	1303	1204	492	918	460	849	447	615	435	344	535	681	379	628	849	824	1011	1131	1138	1056	786	904	577	791	778	716	735	1333	587	627	434	354	296	223	510	419	286	286	165	171	159	159	216
ENSG00000070729	4	3	13	10	7	2	8	4	8	2	24	5	7	9	32	32	0	2	9	4	0	0	0	4	30	27	52	34	1	2	5	5	146	28	293	259	5	13	40	18	16	8	40	56	14	21	27	20	78
ENSG00000070731	630	250	872	614	505	560	1060	859	1210	2634	889	1715	526	756	2344	2770	441	507	494	400	498	393	695	1136	259	173	419	319	1686	1224	1548	2529	543	278	589	687	146	94	629	181	624	518	681	1070	189	266	525	550	25
ENSG00000070756	15272	36664	40467	37447	37003	15335	15407	13206	26700	22331	23812	20516	25613	20843	22447	21360	30774	26112	27006	21342	27109	25170	31429	26591	36925	33992	26809	24804	23727	20863	21256	17118	21891	17533	18745	12109	24604	26416	22131	19962	34308	34116	30497	30166	23691	23411	21042	17328	25496
ENSG00000070759	175	355	642	636	594	188	253	237	127	336	89	230	95	185	144	157	125	120	133	141	399	416	263	297	108	222	69	114	112	122	95	132	174	209	233	210	159	157	205	116	162	137	108	183	292	318	497	518	41
ENSG00000070761	547	648	447	402	519	602	433	561	668	718	614	805	792	707	590	590	761	832	574	426	590	487	547	466	561	621	359	442	858	877	772	845	485	487	310	298	1190	1496	663	1094	665	729	598	589	425	437	384	306	512
ENSG00000070770	3037	3153	2522	2500	2988	3164	3264	2899	2991	2815	2884	2255	4222	3092	2945	2918	4540	4051	3623	2727	4108	3899	4218	3605	2722	2495	2064	1856	5008	5070	5276	4309	3217	3097	1961	2045	5422	6007	5438	5918	3350	3622	2691	2926	2542	2249	2087	2092	2786
ENSG00000070778	483	450	655	542	383	520	1091	747	930	641	1030	680	862	852	1166	1029	202	191	200	277	522	492	564	677	427	535	1118	879	291	311	398	286	501	568	922	536	694	774	953	958	747	768	896	1050	858	789	935	949	223
ENSG00000070785	849	917	337	360	731	819	603	528	552	314	618	380	619	472	412	345	942	750	522	538	575	739	744	533	561	605	314	312	635	743	579	458	358	602	206	349	622	704	346	605	726	761	578	459	592	691	446	459	229
ENSG00000070808	4	1	0	0	2	0	7	4	3	1	3	0	2	1	2	0	10	2	50	17	0	0	0	0	0	0	0	0	1	0	0	1	16	26	54	71	91	53	778	40	23	13	11	18	11	8	30	14	5
ENSG00000070814	6601	10623	2433	2348	8695	6856	2243	4355	8851	3509	6773	3893	9717	8546	3683	3201	9164	6651	3899	5006	3275	3998	2367	1986	6880	6884	1926	2229	12700	13256	7898	6090	4986	7979	1594	1441	6617	6820	2224	3463	4442	5404	2811	1694	4528	4785	1870	1991	1786
ENSG00000070831	1778	3107	1737	3367	2706	2295	1318	2697	1650	3654	1900	4257	2160	2987	2885	3348	2325	3444	3407	2432	5183	3993	3754	4226	3627	3977	3307	5932	2008	2851	1286	3109	7067	3922	7165	5252	3164	3949	1872	4714	5187	4881	5282	4899	5484	4683	4194	3982	2624
ENSG00000070882	1780	2663	2210	2237	2589	1918	2614	2119	1652	2147	2227	1950	2430	2797	3090	2846	2105	1963	1891	2412	1851	1745	2047	1852	2605	2751	2276	2210	1182	1641	1729	1246	811	1411	1183	1285	1306	1727	933	1358	2192	2014	1776	1761	3877	4041	3946	5111	647
ENSG00000070886	9	2	3	3	2	3	15	7	35	44	27	60	3	1	2	2	24	11	9	15	353	323	506	434	3	2	3	5	68	54	74	52	2	0	2	0	3	2	6	1	6	6	4	4	26	31	28	66	12
ENSG00000070915	1	0	2	1	2	3	2	2	0	2	1	2	0	0	0	0	0	2	0	0	21	28	3	2	0	0	2	4	0	0	0	2	24	6	17	3	5	2	8	2	0	0	3	9	0	0	3	0	1
ENSG00000070950	897	856	293	394	683	942	237	560	484	543	504	502	1043	1051	650	638	882	1024	478	979	560	681	290	269	1279	1422	427	618	715	991	631	690	610	1350	316	488	1036	842	420	653	684	701	461	448	2451	2629	1590	2146	354
ENSG00000070961	2564	1570	1534	1397	1563	2875	2356	2336	1632	2961	2016	2484	1475	1589	2380	1666	4095	4511	2726	2925	1561	1630	2306	1664	2444	3020	1705	2023	1195	1522	1878	1033	3247	3847	2347	2400	1444	1949	1099	1197	4196	3709	3301	3558	2556	2446	2373	2386	7238
ENSG00000070985	5	8	4	12	9	13	12	10	13	14	14	9	8	20	15	20	11	9	12	15	11	8	4	11	14	20	10	14	9	10	16	10	5	13	3	12	15	7	16	5	13	6	4	8	10	15	15	28	10
ENSG00000071051	330	809	1452	1056	1007	264	568	401	552	694	553	612	329	216	530	454	519	540	674	410	619	558	766	579	837	585	1134	822	882	814	1353	1286	541	264	652	463	475	579	483	667	919	1047	1101	1116	364	364	572	419	1925
ENSG00000071054	4508	5109	3754	3891	4977	4721	5890	5384	3883	3454	4453	4942	3978	3242	3427	3106	2840	2769	2771	3032	3375	3726	5666	3823	5712	4944	6826	4683	3809	3490	3657	3426	1837	2142	1354	1810	4766	4543	3563	5149	6941	6452	6426	4579	3433	2925	2195	2237	5480
ENSG00000071073	24	262	282	417	262	25	52	34	83	302	61	429	135	288	466	482	14	52	29	23	325	348	325	233	117	216	270	371	63	91	121	105	272	154	480	437	53	69	77	137	361	310	701	794	684	640	737	620	1387
ENSG00000071082	3228	3405	3929	3853	3766	3196	2911	3104	2933	3561	2489	3128	4401	5070	4329	4524	3418	3183	3215	2972	2593	3006	2230	3077	3703	4456	2664	3608	5737	5708	5028	5459	3196	3643	2959	2927	3234	3302	3515	2660	3422	3730	2953	3429	3280	3192	3877	3557	5675
ENSG00000071127	3666	7136	6875	6970	7021	3926	3411	4208	5625	3643	5956	4115	4509	4435	3799	4064	3682	3588	3235	2202	4587	3848	3607	3893	5520	5356	6387	5223	7907	8076	7029	6937	3469	3631	4079	3211	8460	10355	6113	12494	5442	6205	5762	4797	9440	8871	6957	6401	6221
ENSG00000071189	1594	1140	1053	1249	1176	1605	1699	1826	1532	3382	1615	2957	1177	1523	1486	1546	1424	1934	1914	2985	1102	1334	1245	1598	1141	1427	824	1419	1115	1193	1548	1777	1563	1628	1745	2658	1014	865	1213	971	1603	1448	1451	1725	2443	2438	2749	3491	2337
ENSG00000071203	0	3	2	2	0	0	0	0	0	0	0	0	0	0	0	0	0	0	0	0	1	0	0	0	0	0	0	0	0	0	0	1	0	0	0	0	0	0	1	2	0	0	0	0	0	0	0	0	0
ENSG00000071205	560	812	664	743	803	487	286	416	627	536	757	569	660	738	757	789	601	648	457	734	406	542	388	389	580	516	498	525	340	324	251	331	537	945	493	891	474	513	247	589	818	724	752	610	964	988	713	921	385
ENSG00000071242	134	103	531	487	225	144	564	379	122	114	122	134	17	7	10	10	75	184	284	189	1926	1465	2322	2361	366	306	976	647	468	270	2676	1250	1108	466	1496	1815	283	293	842	316	266	291	397	498	1457	1217	1821	1423	2868
ENSG00000071243	307	246	121	160	220	499	222	219	204	309	181	246	264	387	196	202	232	339	138	184	182	201	131	146	148	305	82	218	376	517	307	453	186	219	139	97	179	226	104	192	181	219	113	125	326	320	198	334	170
ENSG00000071246	760	147	387	321	143	828	707	996	504	694	267	593	167	305	539	622	257	246	567	436	787	607	694	1288	134	202	175	214	270	201	377	510	158	271	420	242	248	276	704	210	248	263	323	449	676	624	1333	1034	1021
ENSG00000071282	502	109	78	104	141	574	455	585	1101	1257	1243	1361	3	1	1	1	42	57	111	120	56	38	53	102	321	271	335	330	62	34	75	153	253	178	187	202	253	256	174	169	123	121	210	215	329	427	530	495	221
ENSG00000071462	1656	2070	1331	1428	1984	1612	1232	1315	1537	1283	1305	1436	2271	2405	1468	1668	1470	1479	1079	1151	908	968	587	735	2819	2787	1518	1885	1583	1741	1074	1388	1448	1978	1210	1305	1048	1107	944	900	1078	1110	780	671	1589	1732	1410	1384	1312
ENSG00000071537	1577	1836	2650	2588	1532	1786	6096	2404	2753	5253	3978	5247	1917	2014	4707	3420	2444	3234	6542	3392	4490	4049	6597	4284	3332	3769	5079	5139	1093	1344	3188	2185	2666	1930	3511	2723	2687	3036	4841	3048	6091	5838	7028	9644	3447	2776	4096	3684	1815
ENSG00000071539	1114	1764	303	441	1287	1197	179	801	1326	943	1109	1179	1878	1745	574	572	2098	2380	877	1472	2156	2376	746	1128	1371	1409	135	332	2382	2920	1540	1957	1749	2690	477	519	1553	1709	396	856	1701	1800	1071	745	3234	2881	1689	1755	1239
ENSG00000071553	1821	1410	3419	2543	1718	1983	3047	2055	2811	2282	3245	2928	1452	1341	2162	1978	818	798	1240	742	1699	1522	2036	2040	1125	1039	2523	2130	1149	951	1395	1224	928	700	1431	1370	1330	1810	2495	2630	1979	2039	3079	3205	1912	1989	2315	1882	2814
ENSG00000071564	5721	3879	3362	2884	3882	5138	3178	4060	6703	4915	4487	4764	3442	2875	2100	2000	5010	3995	3470	2647	5236	4510	4586	4527	4062	3231	3834	2788	5110	4504	3663	3463	5003	3281	2790	1881	2635	2141	1985	1588	1545	1746	1203	1187	1819	2054	1821	1721	3625
ENSG00000071575	448	76	252	165	83	549	265	655	1518	1754	1823	3199	29	57	43	89	832	614	913	596	1059	1013	738	1896	264	299	322	375	702	835	523	687	154	114	656	267	59	44	54	22	241	230	380	346	0	0	0	0	885
ENSG00000071626	4413	5225	2834	3261	5042	4263	2815	2997	4388	3807	3012	3131	5338	5318	2825	2627	4521	4203	2367	3153	3902	3958	4608	4136	5680	5343	2192	2562	5430	5770	4281	4212	3451	4796	1993	2799	3588	3118	2832	2336	2712	2823	1595	1501	2650	3070	2524	2904	3846
ENSG00000071655	6084	3092	2302	2095	2834	6445	5096	5038	4511	2852	3324	2896	4134	4081	3225	3125	4035	3237	2323	2001	3443	3055	2819	2588	2455	3137	1883	1852	3750	3366	3252	2731	1755	2174	1887	1503	2387	3084	2098	2553	1301	1803	1377	1285	2045	2037	2075	1505	2684
ENSG00000071794	2273	1529	878	1243	1322	2214	1677	2474	1176	3103	925	2523	21	13	4	3	2565	4428	3497	3773	3796	3819	3813	4542	2051	1809	1310	1906	1496	1586	1518	1911	627	407	428	355	3642	2834	2226	2114	919	968	716	928	431	423	584	497	950
ENSG00000071859	1187	1028	1756	1483	1064	1292	1965	1301	1349	1048	1359	1219	11	6	4	5	353	334	593	523	931	1007	1636	1253	701	607	794	782	8	2	4	3	609	712	903	1033	409	490	607	864	1028	1303	1267	1219	1593	1812	2245	1840	964
ENSG00000071889	978	594	813	639	728	888	1040	780	1037	1050	1021	916	688	616	983	977	480	376	542	462	699	570	828	857	575	503	563	559	669	563	685	611	618	497	629	599	692	788	749	795	911	1082	1167	1113	590	552	767	634	656
ENSG00000071894	4700	3639	3628	3355	3734	4267	3314	3285	4716	3812	3681	3450	4438	5201	2205	2362	2951	2582	2472	2019	3539	3197	2929	3146	5365	6458	3807	4024	4389	4469	3368	3784	1891	2086	1253	1033	4164	4239	3177	2762	1635	2000	1411	1388	3176	3381	3248	3489	1489
ENSG00000071909	2	24	373	398	78	1	3	6	18	13	110	69	2	2	142	98	0	0	0	6	1	2	0	0	25	16	296	322	0	0	1	8	58	30	310	301	2	3	6	21	15	6	67	107	17	37	75	110	144
ENSG00000071967	685	99	1161	1331	175	976	868	1512	173	970	337	1417	754	765	3180	3721	153	217	1023	381	826	499	1005	1183	590	395	1410	2108	385	373	725	1517	1094	140	4786	1727	1680	1668	4151	4034	181	117	491	1232	746	717	2660	1739	99
ENSG00000071991	1	48	68	120	32	2	1	1	0	0	0	0	0	0	0	1	2	0	0	0	0	2	0	0	201	268	202	265	1	0	0	0	22	18	11	29	0	0	2	0	0	0	0	0	0	0	0	0	0
ENSG00000071994	1122	1513	982	1232	1237	1126	754	957	820	1055	880	954	1633	1650	1519	1651	1118	1074	1032	912	1453	1231	937	945	709	795	485	674	1703	1795	1258	1651	1487	1395	1346	1322	902	971	781	950	1310	1236	1090	946	665	618	713	614	934
ENSG00000072041	1	0	1	0	0	1	1	2	248	506	304	687	5	3	0	0	207	146	520	374	599	569	1108	714	688	414	113	154	856	1193	1301	1613	914	757	549	579	813	678	604	580	0	2	3	2	200	208	253	201	30
ENSG00000072042	1650	1404	730	1054	1377	1585	1177	2295	1528	2185	2190	3130	2389	2404	2903	2424	1736	1994	2962	3007	2296	2330	2188	2427	1888	1626	2401	2896	1179	1090	980	1261	3753	2609	3360	4348	1846	1499	1679	1743	2229	2110	3392	3399	1573	1284	1647	1685	4548
ENSG00000072062	1698	1332	1615	1317	1509	1684	1580	1642	2511	1558	2144	2080	1472	1079	1022	1032	1018	992	1213	830	1628	1354	1340	1382	1206	1063	1244	956	1481	1276	1192	1120	707	449	643	590	1561	1710	1667	1611	818	967	1232	996	1419	1520	1635	1402	920
ENSG00000072071	5975	3388	3751	2996	3749	4601	6376	5611	6419	5254	4903	5964	3271	2825	2659	2036	4399	3056	4556	3388	6678	5779	8211	6477	3330	2415	3604	2417	2535	1443	3191	1569	391	542	875	534	1873	1069	1990	1060	665	799	814	1070	2099	2526	2635	2505	2729
ENSG00000072110	5198	7912	6721	7137	7856	4772	8941	9778	17287	9354	24594	14074	10445	8116	12282	13106	10532	7326	19329	13642	9296	8280	11446	11451	9295	5915	10619	6471	7877	6987	11380	8591	9157	10780	10395	12543	17031	14633	13878	18089	17594	17995	19814	17852	17352	16892	11713	12575	4866
ENSG00000072121	1285	1395	1678	1670	1594	1428	1338	1080	1498	1376	1929	1508	1405	1252	1174	1146	2120	2066	1978	2783	1541	1904	1363	1552	1036	1022	1287	989	1109	908	1465	1220	1750	2130	2179	2051	1493	1230	2115	1508	1705	1585	1732	1743	1355	1575	1545	1874	2135
ENSG00000072133	971	0	1	1	0	841	429	340	0	0	0	0	0	0	3	2	11	19	4	10	100	88	203	156	1	2	4	4	1	0	1	1	3	2	2	3	0	0	0	1	0	0	0	0	0	0	0	0	0
ENSG00000072134	1330	3282	2999	3190	3427	1114	2027	1404	1145	1549	1359	1568	1220	1388	1396	1511	806	695	917	1102	1151	1218	1319	1339	1266	1078	1491	1158	1107	1147	1310	1382	866	1147	898	1084	1536	1177	1909	1568	1303	1136	1316	1204	1308	1404	1387	1427	3589
ENSG00000072135	936	538	605	567	627	698	466	589	235	431	81	273	305	319	224	245	297	340	246	359	1356	1213	885	1104	536	622	220	276	1078	905	968	1062	634	816	422	366	429	385	451	255	861	669	720	667	588	681	796	905	1797
ENSG00000072163	8	2	3	3	3	6	22	12	32	90	24	54	4	2	1	1	11	11	22	32	209	216	178	291	24	14	108	63	91	66	223	166	3	2	39	69	223	79	260	171	57	44	155	191	203	296	249	255	10
ENSG00000072182	42	3	20	17	6	43	53	59	22	51	18	41	25	30	34	67	4	3	18	17	18	13	17	16	18	17	12	21	19	16	34	15	10	11	10	18	19	15	50	8	22	34	16	52	26	24	19	50	8
ENSG00000072195	713	52	274	245	120	416	729	828	753	1225	1009	1102	16	20	43	68	117	186	502	749	429	475	351	659	110	58	268	208	209	112	752	623	817	1642	2099	3117	2867	1304	4710	2148	299	329	546	723	955	1097	1523	1624	643
ENSG00000072201	150	165	206	196	151	171	245	180	388	740	383	646	96	84	131	120	162	187	187	204	209	204	237	172	265	248	636	539	342	343	553	556	190	171	197	227	161	198	198	225	127	131	133	161	110	129	127	147	372
ENSG00000072210	20164	5284	3191	3631	5324	21491	15858	16364	1220	2240	907	1867	2836	2797	1628	2386	2764	2978	1853	1834	1022	889	318	919	1846	2236	1523	1950	4545	4594	1143	3677	6244	5105	3677	3644	3160	2685	2383	1444	2040	1965	1596	1399	1629	1376	1941	1675	3692
ENSG00000072274	15657	14023	8149	7234	10383	16628	11970	16615	12305	11872	15341	14869	10784	12907	4707	5692	23072	21256	27270	16988	6318	13705	4514	12005	12460	12652	12010	16337	6683	8659	2179	3261	29098	27582	25220	23126	9468	11207	5271	8630	24300	22474	27989	22888	18605	17130	6826	8205	8894
ENSG00000072310	5862	4250	13437	14308	17355	2780	4997	7021	4669	7967	3888	5422	6677	5876	4794	5621	1167	897	3269	3340	6612	5409	5887	6545	5771	3842	7137	4735	11212	5798	6702	9707	5385	4548	4468	6049	4434	1588	7680	1708	1552	1404	2927	4563	1429	1413	3848	3478	27052
ENSG00000072315	4	4	9	6	7	3	6	3	1	3	4	4	3	7	14	9	0	5	4	27	0	7	0	6	13	10	3	6	3	2	10	9	8	33	2	23	11	2	10	1	11	2	0	4	4	11	3	12	3
ENSG00000072364	3946	4176	6344	6151	4388	4268	7478	5077	3469	3441	6201	4432	3414	2744	4542	3959	2617	2772	4359	4619	2901	3031	4464	3566	3842	2672	9689	7038	2636	2576	5411	3774	4269	2840	6481	6052	4411	4298	5739	8018	2104	1854	2853	2724	4333	3839	3943	4660	4743
ENSG00000072401	209	326	214	334	293	287	240	278	168	271	149	263	350	350	510	479	203	299	378	361	473	389	618	585	324	316	461	550	171	210	242	301	557	244	548	358	199	248	208	227	341	268	330	360	552	381	545	485	361
ENSG00000072415	955	2051	1365	1688	1868	1073	1242	1291	795	1102	1072	1011	2359	2028	2816	2985	1889	2210	1941	2047	1729	1851	1360	1415	1500	1438	1708	1571	820	944	683	843	2872	2278	2385	2303	2527	1804	1403	1982	2098	2290	2542	2681	3016	2934	2486	2680	1538
ENSG00000072422	57	131	158	223	169	60	113	248	70	110	52	154	2	1	1	0	20	33	37	27	374	272	155	281	151	119	320	351	47	27	55	68	85	13	81	35	80	55	100	94	29	18	57	42	63	66	98	84	321
ENSG00000072501	5888	2471	1318	1253	2458	6198	2407	4335	2816	2247	1746	2024	5301	4656	2485	2251	2998	3237	1800	1891	4651	4336	5071	4616	3180	3081	1238	1401	4239	4108	2583	2574	3978	4112	1828	1416	2778	2775	1116	1610	2677	2746	1762	1504	2744	2904	2323	2225	2031
ENSG00000072506	1857	809	545	551	741	1808	1436	1455	1372	750	1332	904	2080	1484	1176	1088	1504	1266	637	690	1413	1400	962	898	1001	969	603	603	1388	1165	1247	985	1138	1016	572	548	1053	1157	647	986	619	730	536	521	930	949	811	645	1032
ENSG00000072518	2234	2973	3435	2866	3102	2244	2222	1617	2636	1976	2255	2011	2397	2045	1878	1881	2522	2028	2125	1849	2564	2414	2089	1974	1813	1818	1927	1511	2772	2821	2509	2497	2145	2245	2801	2065	2538	3266	3209	4031	2822	2851	3104	2443	1473	1587	1314	1394	4955
ENSG00000072571	1337	3561	405	839	2561	1415	188	1257	797	1132	450	1023	1611	2041	469	434	1609	1892	568	1130	2247	2611	359	998	1750	2199	49	579	2364	2841	737	1748	2280	1480	338	253	1955	1811	166	697	2107	2285	837	756	1261	1206	975	872	291
ENSG00000072609	360	979	1313	1280	1064	385	473	417	624	656	841	702	277	298	374	328	862	766	900	1089	1033	1213	1084	1112	338	353	451	369	774	818	1273	937	143	209	207	264	915	938	1244	1121	1491	1314	1512	1352	439	576	480	663	755
ENSG00000072657	2	59	15	14	57	0	2	1	0	0	3	0	2	0	0	0	3	2	2	0	112	146	114	110	247	145	51	47	4	3	3	5	3	2	0	9	307	208	165	263	0	3	19	0	170	106	95	86	56
ENSG00000072682	681	1284	1999	1551	1368	560	1447	1211	1478	1072	2302	1566	683	774	1155	896	456	529	1250	970	1230	1162	1827	1530	1602	1428	2418	1771	597	512	712	531	698	340	1182	848	895	1396	1202	1513	593	611	1027	895	1092	911	1094	862	637
ENSG00000072736	2992	1648	1432	1361	1649	2807	1624	1847	1762	1966	1192	1338	2517	2386	1762	1866	3414	3386	2651	2337	2120	2129	1674	1612	1280	1159	944	893	2317	2192	1797	1848	3037	2450	1825	1498	1797	1899	1703	1390	1789	1663	1409	1385	1347	1401	1507	1523	1926
ENSG00000072756	569	524	254	358	398	603	448	461	455	739	449	709	697	1159	814	864	659	766	598	960	437	481	422	404	802	1186	409	797	340	546	389	451	514	902	537	556	474	465	394	488	840	661	685	694	1252	1197	924	1195	436
ENSG00000072778	3826	4554	6036	6848	4521	3806	7178	5466	3764	4635	5581	5511	5000	6811	6480	7439	2505	2637	4226	4423	5082	4992	3401	5267	5690	8204	6681	9351	3875	4436	4906	5454	3519	4198	7228	8182	3488	3235	3818	2981	5249	5963	5660	5891	6767	6545	8801	8856	5722
ENSG00000072786	673	2024	3301	2712	2007	633	908	724	874	365	1589	535	1828	1602	1837	1608	727	589	1150	1018	1762	2144	2509	2284	1295	1068	2447	1651	1005	878	1489	1240	939	788	1548	1762	1314	1550	1296	2234	1935	1896	2107	1375	867	864	661	784	298
ENSG00000072803	1967	2412	2446	2251	2153	1952	2604	2163	944	1093	1300	1223	2052	1656	2637	2220	1408	1660	2862	1762	2652	2447	3299	2775	1656	1227	2207	1595	1495	1513	2540	1804	1725	1393	2295	2204	1853	1649	2023	2111	2250	2151	2945	2987	1508	1359	1600	1443	1325
ENSG00000072818	568	76	183	221	134	478	714	510	241	519	187	376	232	534	608	940	89	90	282	411	160	167	91	182	234	302	197	326	188	206	470	312	95	204	213	213	210	102	301	85	287	213	201	305	171	262	291	415	392
ENSG00000072832	3773	100	143	106	115	3106	2769	2745	1388	2177	1109	2148	43	63	71	56	154	142	118	215	857	728	1128	1125	3	2	25	0	276	241	380	272	48	75	58	60	237	200	249	147	232	175	375	331	143	169	117	181	79
ENSG00000072840	2113	400	602	397	470	1918	1716	1460	550	373	446	295	192	284	375	270	421	481	439	656	343	387	389	487	7	6	15	4	978	808	1468	1149	184	302	201	233	881	891	1176	750	640	654	608	622	436	524	509	604	317
ENSG00000072849	645	730	377	674	521	919	456	789	298	620	390	657	573	1065	870	1047	509	882	924	718	754	678	656	570	354	744	311	598	448	792	628	877	646	725	704	656	714	1133	641	1036	1413	1243	1215	1250	1026	882	1021	886	560
ENSG00000072858	6	4	69	81	18	5	8	6	21	29	47	41	5	3	4	4	6	7	13	34	123	140	45	92	45	42	241	200	6	7	31	39	101	52	584	463	6	2	13	2	6	4	2	17	2	3	8	8	519
ENSG00000072864	1516	1768	1100	978	2140	1357	1955	1821	1641	1577	1329	1482	1605	1410	1081	986	1455	1453	1208	1392	1035	1065	1313	1379	1576	1081	590	622	1901	1745	1926	1579	1186	1100	588	494	1020	887	674	564	767	927	442	465	914	1082	995	1019	773
ENSG00000072952	4	73	203	215	151	3	16	8	3	2	11	7	1	0	9	10	2	2	2	14	5	4	2	3	4	7	39	41	6	2	8	10	26	40	118	83	8	6	22	20	23	24	40	46	3	7	9	22	40
ENSG00000072954	30	58	204	124	65	25	71	44	214	400	299	502	9	14	56	49	212	214	443	275	275	179	411	257	36	29	211	120	161	131	208	173	130	49	250	156	181	200	503	388	80	107	207	186	195	205	432	290	101
ENSG00000072958	1074	1091	964	945	1060	1230	661	985	1109	928	1213	1091	1529	1439	1141	1053	990	1051	1066	777	1188	1260	974	1345	901	837	942	717	754	618	565	557	574	523	413	485	1462	1196	1048	1564	763	788	797	655	1120	1131	874	969	512
ENSG00000073008	1078	2829	2580	2540	2184	1129	1920	967	1238	973	2356	1188	2409	2526	4296	3220	1803	1638	2846	2451	1837	1953	4387	2188	4664	3878	3660	2857	2066	2360	5335	2336	1032	1614	1302	1776	2303	2335	2142	3821	2455	2376	3943	3548	3958	3661	2316	2864	1352
ENSG00000073050	751	864	781	801	964	717	649	653	1574	1615	1246	1380	673	601	321	378	875	912	669	630	877	989	466	638	1000	935	582	616	1012	752	703	735	800	754	570	386	1219	1183	846	684	361	400	340	399	811	819	732	703	605
ENSG00000073060	3510	2377	5430	3494	2647	3140	2957	3678	1040	603	1552	1035	2053	2304	2951	2573	1175	1030	1604	1265	3235	3279	2365	3569	3544	3392	6411	5164	3133	2705	2356	2367	6457	4988	15538	13156	2292	1637	3820	3071	1457	1538	2973	3898	1758	2092	1904	1850	1258
ENSG00000073067	296	59	113	81	81	273	152	185	404	949	263	456	30	78	42	52	139	159	106	184	29	57	25	48	17	17	23	17	49	48	127	70	56	114	62	60	42	27	72	10	43	25	24	48	91	147	159	258	54
ENSG00000073111	8617	4941	2738	2423	5188	8396	2187	5383	5883	3998	2787	3461	6317	4532	2384	2591	12971	12071	4142	4656	8763	7100	5164	6490	3575	3244	695	1348	9618	8040	3103	4767	6818	5976	4782	2626	5797	5584	1761	2506	2726	3576	1624	1328	2853	2763	2653	2110	1711
ENSG00000073146	119	1	2	2	0	199	233	102	193	204	136	271	1	1	11	8	14	53	127	213	9	16	4	4	7	2	23	9	5	5	194	29	2	0	10	29	3	5	18	4	15	9	17	53	0	2	3	8	31
ENSG00000073150	3215	201	534	421	261	3426	2729	2847	664	474	588	560	114	98	195	229	1181	1131	1506	917	639	560	466	766	269	287	734	424	404	249	407	323	603	344	421	536	246	273	567	527	303	292	432	584	210	202	371	241	885
ENSG00000073169	1666	594	499	493	593	1474	1000	1361	526	748	603	736	820	1057	727	777	699	774	674	953	391	428	414	532	613	911	473	576	679	705	667	657	387	725	478	633	254	261	306	353	593	623	461	476	693	654	712	578	856
ENSG00000073282	4666	628	2061	1909	1662	3525	7829	8026	8795	13540	5507	10057	2802	2276	3374	3611	9442	8412	19891	13582	5581	4593	7057	9473	3118	2050	1682	2208	6291	4994	6694	7853	4262	2076	3629	2941	6274	3994	5595	2722	2603	2084	1650	2029	37	44	70	78	185
ENSG00000073331	122	223	568	532	432	109	418	212	177	471	197	363	468	492	878	912	107	127	506	680	256	237	356	373	436	270	687	580	201	139	692	532	989	530	970	1393	364	246	821	336	352	265	231	438	244	313	538	786	794
ENSG00000073350	1112	2475	4097	3731	3680	752	865	662	1277	1424	1121	1119	1614	1890	1142	1279	1005	1026	871	805	1861	1854	1980	2127	1478	1515	1559	1040	1795	1685	1110	1536	1541	1368	1406	1305	814	1017	1673	1525	1837	1924	1988	2144	1573	2040	2455	2962	1946
ENSG00000073417	1365	1443	1448	1497	1416	1195	1551	1417	457	633	533	493	684	897	782	755	462	422	438	643	1128	1262	1233	1259	822	1050	667	765	571	714	871	766	1223	1626	942	1353	1051	1167	994	1155	988	985	843	891	1071	1150	940	1292	4297
ENSG00000073464	40	177	216	200	171	37	76	80	133	75	86	128	143	90	181	159	191	299	189	144	419	325	173	267	1200	1130	1352	947	118	87	247	218	35	75	78	128	9	13	17	10	97	136	147	200	153	117	134	88	364
ENSG00000073536	908	1002	524	527	835	929	465	542	1146	973	877	887	1255	1242	747	787	1815	1256	904	774	836	798	680	755	1018	1175	352	478	1919	1946	1538	1488	744	1150	410	378	866	791	695	476	763	827	462	477	840	887	542	516	536
ENSG00000073578	2822	2485	2233	2164	2634	2442	1904	2699	4895	4353	3872	4436	3361	2329	2197	2345	4390	4622	3288	2778	4473	4084	3659	4818	3385	2636	3358	2933	7043	5869	3351	5171	5193	3786	4486	3593	3027	2721	2893	3169	2926	3398	3396	3155	5997	5914	6751	5357	4223
ENSG00000073584	1411	1741	1413	1774	1578	1787	1050	1685	1203	1804	840	1414	1194	1319	1159	1243	1289	1762	1177	1362	1771	1803	1362	1245	1243	1755	1307	1917	1819	2174	1650	2272	1639	1771	1442	1450	2046	2450	1646	2400	1594	1764	1325	1528	1138	1218	1414	1435	1471
ENSG00000073598	79	4	2	1	7	84	65	60	100	127	56	108	64	118	79	83	71	72	90	66	71	60	62	71	63	109	40	54	43	37	51	58	38	100	43	54	48	46	91	42	55	43	23	31	67	78	73	72	60
ENSG00000073605	119	185	650	694	426	97	328	125	197	640	266	427	91	179	543	580	64	91	392	611	182	228	185	386	2380	1782	3136	3980	77	91	535	262	124	100	679	656	182	76	446	110	220	143	199	328	131	208	378	542	246
ENSG00000073614	2368	2334	3559	3293	2781	2260	2477	2604	2164	3496	2255	3447	2470	2412	3402	3331	2759	3002	3094	3485	3500	3634	3130	3310	2412	2335	3281	2845	2427	2271	3315	3151	2642	2107	2550	3046	2299	2230	2850	1935	2499	2322	2435	3085	1880	1998	2316	2686	2455
ENSG00000073670	223	50	85	62	58	199	207	197	152	316	57	219	118	155	99	128	107	163	130	223	310	237	216	408	50	53	26	21	281	280	154	246	29	83	34	32	204	87	378	61	123	194	107	143	102	133	125	128	23
ENSG00000073711	458	348	641	757	470	383	606	677	555	1228	518	834	761	607	783	785	366	455	629	951	1239	1281	920	1197	617	609	1610	1380	489	472	469	647	707	638	765	911	535	552	338	427	540	475	573	635	1118	1180	918	1025	134
ENSG00000073712	373	448	192	274	253	535	440	358	926	906	759	1017	243	227	231	270	437	644	721	705	1282	1096	870	1027	940	840	574	579	371	535	436	456	2245	2509	1454	2124	1688	1349	972	1020	1478	1591	1308	1526	1397	1235	1075	1128	610
ENSG00000073734	2	0	2	1	3	1	1	2	1	1	11	3	0	0	0	0	0	0	0	0	0	0	0	0	14	17	13	20	0	0	0	0	57	26	142	117	0	0	2	6	2	3	2	2	0	0	0	4	1
ENSG00000073737	5	7	17	42	22	12	31	19	31	10	94	34	1	2	2	3	0	0	2	0	0	0	2	0	21	19	21	54	3	1	5	1	550	235	781	752	3	7	5	281	306	102	300	61	16	18	24	60	5
ENSG00000073756	498	34	542	551	34	355	1188	1990	148	32	1376	71	8	8	77	143	412	164	571	1080	247	298	180	737	230	68	458	462	49	87	168	490	280	323	193	176	825	3615	961	13114	152	66	158	238	40	25	46	58	4476
ENSG00000073792	5086	5831	7168	6408	6382	4335	7691	5384	2941	2674	2907	2951	3677	2839	4625	4245	8329	7655	11056	10698	4026	4208	8439	6085	4276	2691	4614	3715	2881	2638	3299	2616	2549	2873	1753	2263	2438	1827	3381	1944	6491	7436	5292	5062	2951	2998	2390	2833	1064
ENSG00000073803	759	822	808	967	847	816	1236	921	503	745	734	1009	452	643	922	1005	916	1359	2258	2662	645	645	655	659	497	598	745	862	465	483	747	992	607	628	776	1098	397	424	557	744	972	870	1022	1135	643	675	744	1070	576
ENSG00000073849	837	517	1145	775	683	568	2258	1264	88	49	61	46	6	3	5	9	83	65	261	135	1044	796	1198	1411	69	37	182	143	453	300	778	771	523	214	1307	622	22	17	25	6	80	91	159	192	52	125	80	94	1353
ENSG00000073861	0	1	0	0	0	2	2	1	3	0	1	2	0	0	0	0	0	2	6	0	27	23	31	23	0	0	0	1	1	2	0	0	0	0	0	3	0	2	0	0	6	6	5	2	0	0	0	0	4
ENSG00000073910	34	4	92	28	6	54	436	116	512	1530	961	1992	4	1	11	12	64	206	138	232	206	231	151	377	285	418	1199	1269	23	21	379	135	499	49	1383	2071	108	96	381	286	22	6	150	346	175	274	482	576	1606
ENSG00000073921	2695	2743	2713	2855	2562	2919	3796	2938	4032	4130	5519	4693	2805	2402	3032	3221	1911	2068	2294	2292	3120	2912	3890	3529	3167	3026	3450	3845	3372	3731	4638	3935	3025	2090	3218	3103	3500	3428	3222	5059	10382	8652	10624	8959	6989	5468	4457	4990	1306
ENSG00000073969	455	873	860	787	811	579	520	537	549	440	552	430	563	534	677	576	809	1041	704	714	926	875	511	665	787	789	997	806	509	495	479	491	1057	728	1383	1382	856	928	1137	1620	1241	1141	1733	1475	1012	915	880	774	841
ENSG00000074047	2040	99	139	28	87	1570	490	976	1184	451	444	409	9	2	2	1	1436	1053	324	475	326	264	101	180	13	7	9	5	123	143	49	73	124	330	61	63	2528	2137	1242	790	167	146	148	187	314	521	292	338	54
ENSG00000074054	4180	2319	2405	2393	2507	3837	4630	3892	3537	4111	3715	4466	2032	2006	2575	2411	2259	2528	2726	3573	1378	1741	1060	1380	2338	2039	2891	2058	3083	2806	3484	3743	2345	2683	2495	3860	2528	2150	2522	2008	3123	2840	2906	3156	1434	1645	1491	2001	4072
ENSG00000074071	1934	2227	1750	1606	2178	1818	1071	1370	2284	1193	1682	1391	3270	2545	1777	2008	3050	2231	1885	1282	1677	1651	1223	1088	1672	1492	1023	1138	3845	3243	2235	2452	1655	1623	915	987	1392	1415	986	1107	837	1063	790	716	1282	1387	1555	939	1545
ENSG00000074181	951	1087	5044	4048	2893	412	1225	662	8688	11174	5679	9986	1323	1055	3627	3805	3458	1433	4879	2051	3934	2809	15830	8774	2734	1732	12092	5468	914	446	1530	1818	8621	2412	5955	2570	2161	232	16836	1012	1615	1305	2719	3047	1771	2206	3756	2890	13511
ENSG00000074201	1626	1395	711	964	1185	1947	965	1719	715	1667	754	1558	2104	2450	2135	2265	1062	1290	1221	1267	1709	1859	1280	1378	855	1063	508	864	2049	2936	1458	2685	1835	2135	1213	1223	1918	2092	1426	1678	3450	3519	3057	3258	1902	1965	1960	1795	1418
ENSG00000074211	4045	1314	834	704	1014	3918	2803	3431	268	216	219	291	9	6	3	2	206	240	249	157	1210	1084	1044	1010	21	17	40	9	122	90	163	115	944	911	664	777	1030	1018	2032	1174	528	373	663	363	611	538	445	386	1420
ENSG00000074219	1713	81	129	143	123	1582	1211	1370	949	1161	702	1110	717	460	809	746	558	576	664	641	898	720	602	632	243	46	843	430	605	442	466	482	679	442	777	332	565	345	416	393	125	159	216	239	301	394	580	495	1105
ENSG00000074266	657	633	277	350	563	700	325	423	623	710	434	540	747	963	512	614	720	748	246	499	730	875	370	540	559	776	212	354	1157	1443	522	729	1021	1273	652	704	599	661	316	429	2033	1801	1123	1034	1484	1320	1155	1136	135
ENSG00000074276	145	147	200	170	199	133	276	123	98	97	84	71	193	230	158	212	135	130	80	103	143	134	163	142	61	51	61	78	109	89	74	72	79	87	98	111	66	59	63	71	53	47	61	62	88	114	109	217	75
ENSG00000074317	29	2	2	1	2	18	23	31	30	47	34	22	2	0	0	0	9	6	9	15	157	126	104	166	1	0	2	1	2	2	2	5	2	0	2	0	9	25	8	42	0	13	17	12	0	0	0	0	0
ENSG00000074319	1004	618	631	768	607	1188	1068	1191	333	669	362	686	939	854	1338	1310	480	644	776	621	670	605	868	689	824	883	972	1242	701	823	781	1150	536	371	462	500	513	584	515	840	1074	1082	1199	1255	620	560	707	644	914
ENSG00000074356	1922	1898	1396	1544	1763	2029	1407	1380	1773	2050	1322	1681	2097	2706	2055	2168	2169	2279	1845	2440	1751	1963	1541	1412	1525	1648	1075	1108	1918	2333	1911	2005	1420	2442	1295	1742	2228	2050	2254	1667	2835	2477	2089	2082	2036	1940	2085	2485	1252
ENSG00000074370	40	24	186	146	56	18	25	22	274	178	204	217	9	2	1	3	239	299	289	221	1082	846	782	853	34	11	131	84	218	102	187	163	224	44	181	83	237	175	385	104	450	580	558	528	618	713	1274	888	8067
ENSG00000074410	3	2	1	1	2	1	9	17	155	132	93	198	3	1	0	0	106	50	110	77	588	586	138	334	366	194	309	476	53	28	33	26	264	85	442	185	182	157	204	74	90	61	183	154	25	24	18	18	603
ENSG00000074416	17	311	360	308	301	20	230	90	98	96	397	159	567	466	1117	664	61	26	193	126	57	67	152	248	416	205	1444	593	51	54	797	109	631	478	2271	1174	1988	1919	2255	3243	696	704	788	668	1078	881	790	713	621
ENSG00000074527	171	926	2428	2486	1351	187	1004	1132	233	560	1344	705	1035	1031	3599	3304	224	405	1973	1523	866	852	541	1227	2278	2076	5138	4546	247	241	1223	1227	1529	945	4834	3389	1236	1105	2324	2979	2128	1979	3313	3716	502	600	906	763	1678
ENSG00000074582	653	820	390	415	716	662	333	334	658	524	537	479	1274	1324	819	790	852	723	469	652	376	472	384	389	851	1101	376	511	833	967	668	664	585	1157	365	468	1083	996	639	672	605	601	405	289	539	509	365	411	493
ENSG00000074590	1407	361	463	342	341	1503	2558	1807	1541	765	1262	1021	471	401	661	622	674	838	1525	1121	1675	1607	515	1368	2200	1735	2752	2175	607	554	508	950	111	209	321	321	1048	1091	827	543	500	672	521	811	1650	1315	1149	1029	566
ENSG00000074603	1620	1156	957	1135	1053	1605	1622	1524	653	1070	719	1041	1222	1295	1460	1485	784	963	909	1056	1388	1404	1134	1161	1221	1256	1560	1544	783	908	968	978	1247	1288	1221	1231	1669	1514	1810	1645	1378	1223	920	1195	1015	921	1175	1191	1585
ENSG00000074621	352	185	420	417	286	298	582	405	221	360	168	309	279	302	478	534	75	120	263	245	255	279	227	306	301	324	504	577	450	310	570	637	200	154	305	420	364	310	674	234	438	466	373	536	279	263	368	389	481
ENSG00000074657	879	274	352	265	335	774	995	806	2137	2412	1457	2036	1002	993	1000	948	1701	1683	1874	1737	2801	3306	2463	3207	1000	1151	1563	1028	879	730	902	652	271	273	406	329	1566	1510	1458	1032	470	474	397	541	664	692	574	655	445
ENSG00000074660	9	6	20	16	9	7	29	14	6	11	7	6	9	25	49	48	3	9	88	58	8	11	12	24	10	17	27	33	12	9	37	31	10	14	26	57	13	13	127	35	37	49	68	71	16	24	34	48	18
ENSG00000074695	1111	2483	1930	2051	2231	1173	1151	1417	1714	2702	2283	3140	2469	2467	3295	3096	1979	2226	3869	2443	4221	3576	6023	4683	3741	3727	4629	4824	2088	2705	3090	2230	4104	2593	3045	2331	4067	3951	3816	3172	2387	2416	2683	3421	2665	2077	2836	2416	2505
ENSG00000074696	4464	2894	1219	1944	2219	4935	2489	4827	1445	4183	1124	4069	1973	2355	1460	1698	2324	2945	2769	1881	3708	3202	1958	2517	2096	2454	2088	3442	1654	2001	962	2273	3537	3062	2991	2306	3435	4121	2693	3744	2309	2396	2203	2474	2121	1886	2145	1769	3871
ENSG00000074706	4	7	28	36	16	1	15	11	16	60	25	68	4	5	6	7	4	5	12	10	0	4	4	0	51	47	98	117	6	3	46	29	80	19	227	247	0	2	3	2	9	15	24	88	0	2	0	0	315
ENSG00000074755	2306	2449	2841	2415	2714	2202	2244	1726	2512	2063	2615	1709	4099	3969	3803	3213	3079	2932	2733	3168	2301	2429	3644	2319	2278	2285	2175	1742	3173	2910	3950	2904	1757	2392	2030	2646	3238	2771	3391	2817	3778	3441	3902	3164	2627	2833	2913	2958	1848
ENSG00000074771	0	0	0	0	0	0	0	0	0	0	0	0	2	3	0	1	0	0	0	0	0	0	0	0	1	1	0	0	0	0	2	0	0	0	0	0	0	0	0	0	0	0	0	0	0	0	0	0	46
ENSG00000074800	26344	27540	17251	18710	27153	27488	17742	25515	34107	20761	31315	25333	24166	19959	10300	10159	26847	20726	20562	20570	46672	46748	38438	43922	23917	20265	12576	13607	28933	26868	20703	17371	35090	30288	22456	19976	31638	30790	15275	21847	19341	22791	16555	12940	30678	28943	20306	18955	20552
ENSG00000074803	2	0	1	0	1	3	4	3	0	2	0	2	0	2	1	2	3	2	3	4	0	2	2	0	0	0	1	0	0	1	7	3	2	0	3	9	2	1	1	0	0	0	0	0	0	3	15	24	4
ENSG00000074842	1073	1169	1051	963	1081	1071	1071	976	1275	619	1144	773	1053	828	852	857	1103	971	1179	693	773	710	1149	774	835	825	955	758	1106	928	1660	841	612	600	354	426	1088	1441	1180	1375	811	972	1019	1008	788	688	1049	604	1265
ENSG00000074855	390	300	498	423	417	313	500	394	1164	1540	1149	1316	559	934	679	723	317	407	694	716	221	214	111	232	603	562	892	676	276	222	242	252	306	406	605	545	226	149	691	282	296	297	338	400	620	775	1124	1056	1543
ENSG00000074935	214	354	311	339	241	198	331	119	222	743	160	394	523	562	566	466	252	354	543	643	228	216	463	479	574	482	187	285	136	220	290	293	393	514	293	641	148	160	178	102	322	273	226	327	331	325	361	449	479
ENSG00000074964	865	1108	2196	1962	1576	719	858	656	480	509	379	331	190	234	343	406	171	184	241	288	425	455	437	537	1069	1032	1353	1385	187	111	253	298	909	473	1933	2235	314	248	811	482	329	306	437	478	531	716	977	999	1534
ENSG00000074966	20	44	77	81	33	20	36	128	4	14	26	10	10	11	17	16	6	44	3	40	8	7	0	2	26	39	35	49	3	8	11	9	3	6	5	29	8	13	17	23	20	11	24	25	44	27	37	48	34
ENSG00000075035	343	0	0	0	0	349	430	592	2	3	0	3	0	1	1	0	0	0	0	0	4	2	2	3	1	36	3	66	0	0	0	1	0	0	0	0	0	1	0	0	0	0	0	0	0	0	0	0	0
ENSG00000075043	101	27	29	32	33	74	34	79	8	7	3	6	27	25	24	21	3	5	6	6	4154	4108	2435	3342	3	0	1	0	8	9	23	25	3	2	5	9	5	6	6	5	129	122	123	129	389	573	689	798	38
ENSG00000075073	38	7	11	9	12	27	93	71	38	74	110	89	24	29	24	20	7	16	11	34	8	8	9	10	16	19	38	18	6	7	9	11	25	32	37	32	33	46	91	56	13	11	10	6	37	54	41	86	12
ENSG00000075089	343	185	112	147	133	394	309	466	163	491	183	537	464	489	424	468	320	540	489	445	342	346	265	408	435	519	292	566	217	320	185	378	664	378	413	463	246	244	245	318	366	349	274	386	210	135	221	161	331
ENSG00000075131	398	377	86	105	257	485	140	233	196	221	150	150	429	428	295	305	381	355	139	200	236	240	136	154	249	382	54	120	270	420	142	207	384	461	162	154	485	588	157	352	373	416	186	161	278	271	189	155	273
ENSG00000075142	811	1135	753	1112	1138	951	698	1050	498	741	463	885	1923	2090	2636	2892	934	1228	1424	1097	1066	951	766	1158	1489	1592	981	1722	838	1034	813	1396	2076	1211	1233	939	953	933	764	688	851	944	807	1018	726	543	702	608	712
ENSG00000075151	3658	1673	2625	2135	1808	3381	7647	4277	3323	3171	2628	3316	2364	2198	3796	3229	2052	1833	3199	3280	1919	2348	4079	2345	3455	2844	6581	4466	2562	2099	5665	2836	4135	4336	5134	6058	4368	3621	6687	4713	1968	1856	2564	2537	2412	3003	2762	3301	3818
ENSG00000075188	760	904	144	324	612	955	271	812	426	806	323	878	825	1222	548	609	999	1410	706	992	1064	1049	351	550	951	1737	172	703	535	999	216	667	856	1021	380	307	900	988	301	561	970	1136	575	648	602	474	465	387	384
ENSG00000075213	94	1178	2380	2253	1859	144	148	293	83	72	316	87	1351	1076	4163	3516	155	236	375	751	140	108	839	413	3252	2555	2283	2389	206	176	392	322	869	1224	452	426	237	217	184	503	2313	2339	2870	3564	1504	1749	2930	2783	2166
ENSG00000075218	2133	1224	164	271	1052	2205	123	1121	1791	1132	933	968	1449	1668	256	270	1962	2175	304	917	823	927	147	340	1625	1776	39	249	1504	1434	436	588	924	1361	155	131	1501	1346	108	484	1090	1303	410	358	1163	1183	773	761	957
ENSG00000075223	2068	1023	2649	2296	1702	1730	3151	2648	2321	10842	3406	7878	1542	1728	4118	4091	2501	5180	3464	3019	669	533	602	774	7506	8726	9056	14986	803	645	805	966	1249	1376	1389	1759	2257	4226	2777	3198	2764	2277	3029	4124	2336	3200	2052	2136	1868
ENSG00000075234	518	130	99	129	136	485	497	444	194	203	139	183	402	397	349	395	344	459	474	626	213	223	199	207	237	284	208	232	546	499	374	472	464	518	305	293	264	265	214	168	559	615	480	495	375	419	419	443	458
ENSG00000075239	1269	472	161	216	418	1243	1157	1314	337	553	228	504	1911	1569	1336	1350	1191	1439	889	998	635	617	448	496	1388	1349	455	674	879	887	556	915	402	438	141	267	1358	1074	766	872	649	713	485	483	612	580	644	532	260
ENSG00000075240	1030	298	691	475	397	824	1175	1550	733	931	584	870	344	345	389	403	549	515	1295	568	691	517	644	652	561	397	1212	778	618	491	673	750	1540	733	1345	1356	173	152	791	208	566	610	768	962	333	419	529	515	2537
ENSG00000075275	10522	1525	3446	2019	2569	8145	12348	9746	8387	6404	6128	5741	3157	3995	4370	4133	6387	5020	10907	8737	2481	2479	3811	3295	7863	6198	10559	5824	6335	4861	9068	6787	11758	7008	15446	8944	3036	2576	8431	1793	4753	4092	4236	4110	3178	3579	3983	3710	10714
ENSG00000075290	16	7	33	17	10	8	21	12	8	11	7	17	14	17	13	21	5	8	18	36	13	11	0	6	3	6	4	4	16	9	24	24	12	2	5	12	4	2	8	4	2	4	0	5	0	7	0	8	47
ENSG00000075292	2492	3360	3133	3332	3467	2463	2475	2156	1834	2472	1559	1978	1873	2106	2184	2134	2889	3611	2969	5620	3608	4275	2630	2961	3175	3696	3678	3715	3977	3796	4170	3895	4027	5712	3031	5193	3062	2840	2799	1781	3118	2657	2329	2658	3997	4604	3988	5430	4183
ENSG00000075303	327	734	301	487	674	360	82	259	225	604	187	477	711	830	718	789	323	463	348	411	235	175	174	282	454	503	193	411	204	265	104	245	692	626	542	449	475	351	221	244	500	503	296	369	903	654	1046	848	236
ENSG00000075336	280	340	103	152	253	278	147	252	299	412	229	446	228	306	150	197	256	292	138	184	272	331	148	145	379	524	136	266	261	318	163	178	234	318	166	148	286	373	203	257	289	352	195	206	146	143	95	98	105
ENSG00000075340	4046	17	16	10	23	3662	1754	2323	2114	2406	1542	2160	18	3	0	1	1761	1886	2192	1750	1609	1810	1075	1683	2	2	17	0	857	887	1379	1572	1219	888	145	154	2767	3014	700	1300	136	163	86	69	1150	985	901	788	557
ENSG00000075391	1618	3863	3120	3743	4011	1530	2372	1379	2207	1983	2784	2201	3811	3595	4242	3878	3097	3139	2648	3728	2402	3132	3878	2855	1645	1491	1613	1398	2316	2414	2261	2129	1373	1864	1325	1883	3552	2382	2024	2903	4346	4031	3189	3492	5441	6201	4261	5897	657
ENSG00000075399	880	445	543	534	439	829	684	616	788	578	709	567	567	832	761	850	1853	1222	1153	1160	591	519	518	503	648	784	624	867	1390	1713	1591	1246	389	1004	574	667	452	425	613	440	484	631	398	377	689	801	628	753	1141
ENSG00000075407	956	301	258	248	256	955	1189	706	784	1084	742	824	804	932	804	699	939	1092	906	1228	423	508	421	429	641	682	462	384	718	747	1027	730	370	507	328	352	311	354	372	276	580	486	413	436	454	491	433	590	1432
ENSG00000075413	2542	1678	1187	1254	1334	2616	2785	2407	2506	2909	3239	2826	2048	2410	2199	1978	2503	2499	2093	3276	2521	3056	4133	3122	2393	2159	1502	1671	1517	1717	1736	1596	1938	2654	1725	2368	2374	1984	2152	1611	4427	3832	2884	2542	2005	2382	2058	2434	1711
ENSG00000075415	7644	7347	4649	5778	6777	7774	5821	7559	7321	8223	7758	8483	7434	6649	5133	5110	8864	9462	6734	5641	6931	6587	6227	6393	7617	7215	4137	5129	7215	7380	5249	6055	8653	6784	6019	5661	6816	6904	5156	6079	6927	7960	6478	6361	4894	4062	4575	3491	3929
ENSG00000075420	2164	1699	5048	4583	2262	1922	3357	3664	3115	3913	5760	5376	1877	1673	5192	4502	3344	4759	7463	9861	7061	7669	7548	7153	7111	5867	12167	12552	1647	2072	3136	2747	2406	2355	5708	5590	2445	2577	2236	2715	5867	4850	7668	8589	4833	4440	3583	5008	7906
ENSG00000075426	4376	5483	5727	5770	4328	4338	10320	6385	3267	3234	3234	2140	2746	3191	4288	5101	1466	1544	3040	2744	4878	3596	7210	6471	3112	3223	5682	5174	3524	4413	7090	5550	6092	3964	10099	4665	4814	4576	7023	4591	3870	4040	3154	3686	4630	4802	5045	4992	7091
ENSG00000075461	232	1988	4166	2945	2747	222	162	346	2543	814	986	1154	272	192	516	487	347	468	89	66	517	428	117	338	1516	1008	3253	1601	1234	1304	640	564	613	302	793	471	688	523	920	283	141	192	200	368	150	275	410	348	525
ENSG00000075539	1588	2456	2609	2788	2508	1349	1750	1715	1683	1610	2434	1788	2064	1846	2848	2595	2298	2375	2032	3891	1550	1953	1522	2032	2658	2098	2132	1670	1880	2070	2299	1949	1395	1719	1076	1353	3512	2967	2691	2804	2821	2112	2561	2398	2528	2768	2014	2858	1423
ENSG00000075568	1600	1571	1855	1473	1563	1442	2145	1308	1049	1412	1434	1120	1739	1930	2177	2057	1439	1471	1500	1659	2472	2452	2098	2142	1754	1998	2595	2027	2175	1937	2319	1884	1239	1181	1464	1441	1061	1191	1394	1437	2409	2158	2959	2180	2823	2769	2043	2539	3029
ENSG00000075618	17096	7839	5292	4285	8101	15436	11563	17933	25803	12544	26472	18316	17407	14095	11270	12450	13190	7733	11948	9447	13352	11937	13022	12933	21715	13497	17869	15017	10988	8817	6909	5902	4102	5126	1867	1693	9152	13427	6661	9091	9549	9937	10478	8812	17056	16255	14491	10231	1982
ENSG00000075624	42152	45636	30226	38956	46603	43740	24077	41628	67048	33077	61952	41101	57157	51744	44526	43171	63174	52552	47528	36148	53819	50070	41625	50148	70222	56267	53016	49892	50257	49403	33723	36790	39221	48745	35873	33051	50766	57952	32685	52258	65470	62995	57847	46982	83640	78512	62226	53009	46718
ENSG00000075643	4	323	171	181	282	1	4	16	4	2	42	2	1070	994	1464	966	83	139	225	238	913	831	2388	1544	1596	1271	587	835	663	747	1655	1387	3745	3809	1508	2150	447	485	686	475	257	245	224	237	396	343	400	467	425
ENSG00000075651	618	346	1206	1126	668	430	1863	1208	1903	3732	2136	3875	247	266	969	1113	997	1839	2849	4264	563	693	185	569	609	435	2298	1806	450	264	1115	1089	1301	500	2275	2331	315	143	1140	317	1078	820	1703	2519	529	635	700	826	1650
ENSG00000075673	2	0	6	1	0	0	2	3	7	5	7	4	0	0	0	0	7	6	13	2	70	26	210	171	1	0	3	2	28	6	22	22	6	0	2	0	9	7	38	3	4	6	2	13	7	10	16	16	4
ENSG00000075702	1591	2640	266	469	1948	1772	180	825	2220	1785	1453	1583	1248	1913	328	370	1913	1902	298	1041	415	601	113	205	2138	3018	111	412	1350	1708	490	531	1668	5371	448	760	2195	1690	351	618	1364	1323	548	387	1876	2187	1218	1515	311
ENSG00000075711	4182	5741	4792	4522	5482	4081	8255	6340	1890	3247	2190	2768	5693	6711	10768	10293	3914	4461	5945	9015	2271	3008	2313	2857	5735	5057	4268	5558	2430	3475	4371	3630	5122	7058	5006	7081	8479	4669	5025	6516	10373	8936	8900	10586	3255	3621	3544	4625	2276
ENSG00000075785	4400	3051	2701	2818	2689	4992	5978	5638	3244	3800	4164	4495	3494	2716	3156	2912	4688	4356	5396	3945	5537	5153	6417	6022	3262	2725	4421	4262	3510	3632	3207	3428	4160	2874	4321	4098	3473	3938	3780	6287	2371	2266	3226	2584	1993	1893	2033	1846	2578
ENSG00000075790	401	1059	566	1003	808	523	303	504	433	630	570	791	667	1050	921	816	456	647	549	643	649	683	713	746	716	1359	683	1374	374	582	434	649	541	776	279	505	735	978	617	1232	884	858	925	970	1775	1465	1396	1503	424
ENSG00000075826	265	200	554	575	321	278	413	260	218	995	168	576	171	401	774	913	92	189	466	792	135	163	52	216	124	136	106	158	218	218	425	598	111	183	405	843	179	47	404	44	53	38	42	92	69	93	134	253	728
ENSG00000075856	2208	1705	1356	1257	1705	2359	2350	1576	2217	2037	1963	1919	2251	2152	1512	1561	2546	2416	1902	1989	1659	1736	1755	1306	2973	2793	1557	1608	2289	2100	2367	1801	1777	2173	1234	1540	1898	1637	1476	1137	1705	1769	1204	1272	1600	1570	1396	1527	1280
ENSG00000075886	61	30	6	14	28	35	22	13	19	23	12	25	24	52	21	23	44	45	30	64	25	37	17	22	27	40	5	12	26	17	37	22	17	92	9	29	28	10	7	2	32	17	14	11	20	31	14	30	21
ENSG00000075891	72	1	6	2	1	66	92	82	11	12	8	6	1	0	1	1	0	0	0	2	223	242	98	160	1	1	1	0	5	5	16	10	0	0	0	0	3	2	8	3	11	9	7	22	26	24	47	36	26
ENSG00000075914	562	456	325	362	444	608	546	474	460	650	418	595	652	611	617	649	560	536	610	559	273	288	359	307	561	590	302	425	667	728	640	597	538	664	328	607	645	464	637	421	396	416	382	347	320	356	368	342	417
ENSG00000075945	102	302	645	580	428	102	252	149	436	594	572	690	242	275	351	351	512	591	530	434	338	375	519	466	266	251	367	298	156	174	232	261	432	256	306	256	554	509	551	478	459	478	447	451	551	440	541	530	539
ENSG00000075975	800	615	437	451	457	924	802	782	719	856	802	751	874	815	708	720	777	914	809	772	604	560	489	578	1165	1282	1054	1159	772	887	574	844	753	711	664	545	633	669	592	705	825	766	649	663	1859	1716	1609	1560	597
ENSG00000076003	3262	2966	1010	1190	2657	3061	609	1937	1832	1652	809	1205	3447	2560	1571	1739	3083	3233	893	1138	6498	5644	3806	4987	1596	1716	258	588	3504	3288	1138	2044	3289	3226	1156	956	2377	2032	546	1149	2833	3224	1624	1393	2329	2104	2145	1816	1062
ENSG00000076043	675	844	687	938	695	754	1078	1071	368	430	697	637	1019	1037	1517	1486	496	556	612	686	712	711	447	581	712	745	980	1260	323	421	476	423	394	442	732	718	1499	1702	977	1705	951	962	1355	1582	1369	1046	1352	1068	586
ENSG00000076053	450	419	342	460	359	544	507	602	217	414	244	346	676	768	1010	1134	311	342	618	494	1103	974	918	833	465	473	530	715	221	230	268	394	456	257	525	375	1112	1062	1104	910	833	806	882	1184	780	654	815	806	523
ENSG00000076067	1440	2534	4160	3423	2526	1232	3591	2787	2419	1881	3985	2349	3204	2510	3922	3430	963	924	1526	1947	1623	1741	1023	1773	4902	2884	6561	4110	2126	2443	3144	2990	2386	1366	3356	2519	2228	2115	2304	2851	2464	2542	3421	3835	5763	4687	4568	5280	3008
ENSG00000076108	5435	5523	7331	6601	6067	4546	6190	5072	8108	6442	7233	6499	7065	5412	7082	6070	3364	2938	4534	3523	3843	3901	5003	4271	8185	5666	9019	6396	7177	5283	9234	6214	5096	3686	4964	5076	4876	3569	5955	4164	3857	3727	4556	4752	5475	5766	5606	6367	6749
ENSG00000076201	1928	1396	1797	1546	1630	1962	2121	1943	2341	1674	2138	1711	3334	3336	2823	2873	1639	1211	1567	1185	1065	1159	1189	1138	2347	2254	2567	1854	2166	1933	1984	1636	1483	1411	1407	1192	2111	1819	2379	1830	1413	1328	1342	1206	1578	1767	1423	1751	1813
ENSG00000076242	1074	586	434	417	581	1105	605	865	642	661	432	615	1418	1285	1024	1001	731	857	664	744	524	601	350	349	1293	1419	476	727	963	873	796	858	874	990	405	511	1094	966	495	645	840	800	665	725	964	1026	998	997	512
ENSG00000076248	1637	1735	998	1182	1437	1790	581	1544	1656	1448	1290	1712	1691	1478	1271	1404	2901	3225	2081	1756	2427	1919	1001	1376	1532	1676	1110	1656	2472	2767	964	2109	2307	1949	1343	780	1889	2302	774	1187	2063	2185	1451	1308	2041	1631	1496	1070	574
ENSG00000076258	17	10	57	59	23	11	37	36	19	57	17	70	15	34	80	94	14	25	56	90	32	34	19	56	13	23	29	67	31	26	47	83	41	37	47	52	51	78	92	95	37	22	38	64	18	42	70	106	40
ENSG00000076321	333	445	392	439	389	340	397	282	261	335	304	302	441	454	588	533	490	570	549	578	268	252	328	224	288	339	327	322	362	431	550	425	291	345	293	341	467	499	428	525	521	552	529	599	534	529	506	532	382
ENSG00000076344	15	11	115	65	23	19	55	20	8	36	17	22	3	6	24	26	7	13	190	254	148	170	118	304	47	49	221	343	9	6	37	19	97	52	382	1160	68	17	256	42	73	62	130	242	72	117	227	243	69
ENSG00000076351	596	480	1138	707	639	655	609	590	499	427	657	512	30	63	52	117	490	581	898	632	920	816	850	916	993	1085	1348	978	687	650	1186	783	1008	1047	1103	979	765	1059	1177	1184	974	1123	1149	1118	1071	1030	1266	1320	4389
ENSG00000076356	353	600	1563	759	1409	175	779	583	1094	218	1218	170	1993	1803	1601	1377	576	346	210	260	1997	1645	3011	2790	3847	4031	1552	1684	1108	1373	1539	780	1905	3886	1621	2059	2609	2354	1574	1612	2759	2583	1480	1049	3433	4267	3174	4533	363
ENSG00000076382	2474	3459	657	878	3081	2539	392	1499	2731	1619	1439	1356	3216	3037	606	706	3595	3617	926	1648	1716	2042	342	689	3575	3578	214	629	3605	3671	1126	1551	2677	3010	482	488	2859	2146	371	848	1782	2163	685	556	3061	2883	1937	1999	4559
ENSG00000076513	554	1206	1991	2183	1264	580	486	468	793	1227	1774	899	1325	1266	2653	2694	1160	1327	1416	1282	1799	1624	1621	1583	1300	1289	2786	1808	852	824	1145	1262	1378	783	5786	4263	2213	2022	1708	3473	1447	1454	2409	2280	4005	3948	2503	2682	496
ENSG00000076554	785	1923	1320	1786	1627	826	515	776	660	1352	698	1060	1570	1506	1255	1238	1501	1562	1925	1792	2492	2074	2205	2472	1012	960	937	962	952	1073	1009	1095	1961	1488	1235	1055	836	1096	707	1841	2404	2212	2727	3052	2190	1850	1690	1463	3573
ENSG00000076555	855	74	85	96	110	715	283	468	410	458	193	314	5	4	4	4	327	478	279	475	347	417	136	392	161	229	38	66	571	436	245	531	486	661	292	403	131	87	105	59	145	158	135	174	301	402	522	628	44
ENSG00000076604	1128	2925	3175	3659	2841	1131	1160	889	2047	2192	2475	2386	2628	3808	3031	3496	1943	1661	1499	1397	1804	1551	1466	1440	18430	24373	20923	28184	1943	2861	2577	2589	2145	3090	2470	2621	1536	1725	1339	1431	1549	1672	1881	1813	2555	2878	3503	3743	11961
ENSG00000076641	24	877	1024	1394	1423	38	54	40	46	20	112	14	2	3	0	1	7	10	9	12	656	766	506	394	139	309	96	195	15	12	12	10	81	75	314	403	368	385	600	592	1953	1805	2826	2563	418	398	429	372	2478
ENSG00000076650	230	607	488	447	564	260	171	169	534	585	534	437	401	465	350	360	547	561	364	423	208	231	126	146	453	541	507	413	347	322	284	294	266	297	270	267	482	461	449	390	767	765	627	639	625	656	615	642	287
ENSG00000076662	338	212	320	185	221	329	187	279	270	160	395	216	256	214	262	257	137	137	145	124	293	223	173	219	132	157	190	217	309	239	233	222	116	90	121	74	172	259	233	333	132	134	150	102	104	96	99	80	134
ENSG00000076685	2056	2537	2082	3002	2343	2165	4050	2949	683	1463	1241	1377	1415	1516	2014	1927	633	1090	927	1209	1487	1450	1079	1189	1081	1050	1623	2003	1223	1656	1685	2005	1730	1509	2756	2754	1474	1661	2538	3102	1554	1420	1761	2208	1578	1365	1520	1832	3598
ENSG00000076706	23	8	12	16	15	9	13	17	731	590	325	647	118	129	439	247	310	417	739	568	1672	1641	847	1088	1275	1035	1779	1049	90	68	262	136	119	69	253	230	1671	1527	1670	1553	67	57	71	87	2237	1566	2014	1396	23
ENSG00000076716	984	382	2034	1439	516	847	2158	1919	5620	2620	3986	4989	25	3	0	1	405	949	586	363	3966	3131	3013	4576	1143	823	1788	1644	330	262	488	454	175	50	668	417	48	35	52	24	22	24	47	116	1144	970	1647	1142	570
ENSG00000076770	61	213	203	202	202	42	27	30	472	832	173	505	169	192	152	178	438	435	163	204	601	610	326	357	378	457	68	168	345	384	211	373	1351	876	1078	848	352	521	97	197	396	390	188	257	724	669	466	653	337
ENSG00000076826	720	1013	1733	1310	1349	610	933	640	1112	1587	904	1285	751	726	499	493	833	619	676	523	1870	1619	1755	1495	523	433	717	407	551	434	595	458	1212	600	1042	721	309	392	672	614	319	326	368	318	637	707	954	747	1997
ENSG00000076864	1629	340	314	266	367	1516	3561	1388	409	278	225	249	223	246	163	189	442	646	575	301	445	414	462	507	315	516	539	519	171	91	82	116	291	207	230	420	383	391	1618	652	310	332	391	269	437	454	600	576	1654
ENSG00000076924	2092	1955	2448	2203	2262	1990	1751	1591	2370	1855	1676	1770	1647	1376	919	1063	2258	1896	1767	1216	2017	1923	1487	1670	1377	1211	904	791	1863	1566	1177	1330	1359	1140	892	831	2817	2899	2574	2295	963	1074	812	809	1122	1044	1156	1042	1337
ENSG00000076928	1186	2541	1717	1778	2286	1200	1012	1084	2765	2361	2661	2238	2845	3191	2585	2680	2869	2484	2240	2354	1643	1880	1858	1773	2701	2606	1958	2167	1747	1709	1538	1194	921	1109	950	911	2827	2326	3253	2326	1360	1485	1288	953	2043	2151	2068	2188	2442
ENSG00000076944	1176	1490	3051	2686	2229	986	2334	1509	1739	2039	1733	1841	1653	1746	1977	2126	1203	1158	1607	1409	2073	1824	2361	2194	1631	1543	2074	1880	1719	1355	2062	1704	1441	1107	1365	1554	1459	1443	1946	1755	949	1019	988	995	1163	1201	1863	1660	2251
ENSG00000076984	1278	1589	1639	1582	1777	1306	1142	939	1192	1348	1055	1061	1719	1883	1313	1491	1719	1450	1504	1140	2377	2147	2600	2072	1339	1327	1103	1053	1643	1534	1184	1207	833	821	817	605	1303	1195	1232	1300	716	854	659	585	979	983	1018	1052	948
ENSG00000077009	3	3	15	12	1	6	11	2	2	2	12	5	2	6	38	82	2	0	3	0	0	2	5	0	0	2	3	5	0	0	5	1	0	0	3	15	3	5	10	6	13	4	11	7	5	15	11	14	0
ENSG00000077044	2433	1660	1279	1012	1483	2487	1991	1690	1119	1028	947	776	1965	2108	1918	1758	1326	1029	983	856	1013	962	2355	1288	940	900	639	525	1083	1046	1717	725	974	1652	615	681	1595	1142	1461	791	972	1026	766	689	879	1132	1069	1463	1387
ENSG00000077063	2	1	0	0	0	0	2	0	0	3	3	2	2	0	2	0	0	0	0	0	75	72	48	61	8	8	10	14	109	122	169	119	8	0	22	18	109	55	33	45	0	0	2	0	4	6	9	16	246
ENSG00000077080	1	1	2	3	2	1	0	2	6	13	7	4	2	1	6	3	2	2	9	15	1	10	3	7	9	3	5	7	2	2	5	7	5	19	7	0	7	3	12	2	8	6	0	0	7	7	14	22	2
ENSG00000077092	80	6	8	10	15	76	127	81	19	223	19	37	13	14	83	60	364	806	681	520	49	63	10	35	34	22	51	54	126	62	106	184	24	63	135	94	16	4	13	3	20	9	25	45	30	33	35	82	43
ENSG00000077097	4596	1674	1741	1756	1737	4638	3752	4577	5031	7372	3893	6663	3722	2408	1883	1772	3282	3573	2428	2557	4294	3795	2547	3492	4997	3762	6493	5654	4255	3353	2935	3428	5252	3278	2646	2587	2744	2047	2109	1289	2109	2162	1417	1644	5901	5727	6170	6038	2936
ENSG00000077147	3489	4322	3676	4966	3659	4114	3159	3644	2480	3796	3543	3937	3878	4103	4536	4444	3303	4086	4595	3349	3617	3100	3694	3911	2225	2754	3008	3646	2818	3534	2740	3475	4262	3140	4990	4351	3856	4764	4160	5509	4648	4235	5401	5647	5005	3876	4556	4327	6125
ENSG00000077150	606	1094	1317	1062	997	443	1200	726	1198	677	2723	884	1683	1527	3088	3801	314	317	917	1252	1329	1569	1534	1592	578	349	687	501	870	1042	1480	1268	658	1612	1060	1350	1113	1479	1396	1523	1088	1246	1186	1051	2589	2663	2014	1806	2717
ENSG00000077152	617	774	100	224	523	671	45	432	266	439	159	441	408	537	183	207	405	529	159	249	303	307	139	227	313	437	31	182	482	727	210	472	550	547	134	83	637	651	106	353	303	349	114	112	564	558	445	382	372
ENSG00000077157	527	832	1275	1150	1158	508	290	254	378	653	395	459	465	610	1062	1083	581	677	530	1313	327	502	323	493	721	786	709	737	839	768	2023	1877	882	1249	3199	4331	698	512	1221	319	478	327	352	414	698	1082	837	1713	1027
ENSG00000077232	995	3724	2823	3611	2987	1163	1166	1191	1195	1767	1830	2248	2165	2536	3104	2656	1775	2175	2445	2582	2016	2162	2141	2032	1895	2464	1822	2487	1768	2518	4238	3115	4491	4596	4083	4940	4114	4658	5367	5770	3994	3964	4406	5014	2736	2179	2868	2346	7666
ENSG00000077235	3860	5803	5413	4639	5748	3567	3790	3890	5711	3408	6472	4204	4717	3849	3291	2945	5142	4720	3921	3786	3560	3575	2461	3135	4156	3823	4930	3671	5073	4204	4212	3567	4424	4153	4209	4611	6455	6037	7452	7574	2680	2744	3537	2815	3295	3429	2927	2874	5639
ENSG00000077238	298	1340	2270	2047	1896	241	293	500	1117	565	2121	813	1440	1292	2299	2718	434	268	1387	1429	856	1015	1376	1273	1950	1340	1660	1677	398	289	865	766	593	990	1122	1055	1187	1847	2891	2259	1255	1151	920	753	1651	1675	1263	1759	663
ENSG00000077254	981	1969	1545	2005	1925	1073	880	967	574	1434	493	1153	983	1172	1283	1320	1474	2001	1627	2018	2305	2253	1752	1980	1107	1346	972	1537	738	905	692	1185	2129	1595	1594	1642	1541	1422	1248	1325	1375	1358	1101	1291	1999	1845	2319	2273	1047
ENSG00000077264	1	0	0	0	0	1	1	3	1	3	4	9	0	1	0	0	0	2	2	0	92	113	17	71	2	0	0	1	3	5	19	24	0	0	0	0	4	3	3	0	0	0	0	0	0	0	0	0	8
ENSG00000077274	4	0	1	0	0	3	7	26	3	2	1	1	0	3	27	36	0	0	2	0	83	44	17	63	5	2	50	35	0	1	1	3	0	0	9	12	9	3	1	2	0	0	0	0	0	0	0	0	122
ENSG00000077279	3	0	1	0	0	3	5	4	0	2	1	1	0	0	2	0	0	2	0	0	0	0	0	0	0	0	1	0	0	0	1	1	2	0	3	9	0	0	0	1	0	0	0	2	0	0	0	0	0
ENSG00000077312	2068	1952	859	1258	1967	1913	629	1402	2645	1922	1455	1705	1699	1326	1065	1106	2418	2068	1227	1369	1415	1293	980	1066	1855	1594	509	689	2601	2242	1904	1826	1984	1676	652	931	2124	1923	921	982	999	1169	612	500	1362	1420	992	1021	1019
ENSG00000077348	375	667	660	490	554	337	248	216	779	493	648	497	1168	940	967	842	632	438	566	340	283	229	418	331	512	507	279	325	730	626	732	587	526	447	386	179	518	541	573	269	199	264	162	151	347	375	231	215	421
ENSG00000077380	787	1407	1140	1444	1371	872	768	1072	692	1156	857	1120	1412	1295	1337	1362	1003	1204	1148	981	1320	1318	909	1105	1341	1196	1633	1783	1111	1227	887	1256	1744	1133	1566	1359	2142	1861	1784	2490	1789	1677	1813	1902	1350	1162	1128	1223	991
ENSG00000077420	0	0	0	0	0	2	4	3	1	0	1	2	1	0	11	15	0	0	0	0	1	2	0	0	1	0	0	0	0	0	1	1	0	2	0	9	0	0	3	0	0	0	4	2	0	0	2	0	12
ENSG00000077454	478	2027	2082	2255	2241	493	699	529	1050	1107	1352	1117	1176	1746	1277	1520	995	935	1095	1188	429	526	358	460	1873	2468	3011	3050	929	999	971	1071	481	718	595	860	1044	834	1324	1242	549	588	836	790	1344	1468	1610	1904	1152
ENSG00000077458	469	260	147	226	248	691	209	356	361	1031	230	624	431	763	386	487	308	467	387	624	267	267	313	279	264	473	128	266	482	801	457	849	406	556	340	341	314	303	249	166	1092	1111	555	858	361	318	376	455	104
ENSG00000077463	630	476	556	489	496	676	746	564	606	649	769	637	698	667	593	615	420	435	540	566	243	248	278	233	300	393	381	356	571	511	749	529	264	271	321	278	369	422	355	450	315	323	289	292	392	358	429	332	396
ENSG00000077514	1141	993	457	447	929	1151	196	572	1163	1211	751	926	1196	1209	677	762	955	1223	333	581	943	996	671	619	674	825	180	259	1640	1754	840	1097	1142	1547	401	386	1029	864	473	477	2197	2390	1048	1114	1859	1975	1589	1789	594
ENSG00000077522	2	1	0	0	0	2	2	2	8	4	3	4	0	0	1	0	4	4	3	4	23	44	63	39	0	0	1	1	37	62	54	64	0	0	0	3	3	4	3	2	0	2	0	0	5	4	0	4	4
ENSG00000077549	3062	2044	2194	2243	2235	2952	2399	3315	3705	2623	3730	2955	2196	1809	2033	2141	2095	2100	2335	1631	2975	2605	3078	2390	3636	2905	3850	3325	3220	2815	3177	2775	2920	2381	2240	2334	3962	3874	3224	4545	2459	2683	3083	2703	3474	3687	3608	2944	2080
ENSG00000077585	192	85	332	293	121	160	371	359	204	335	311	504	99	78	433	389	106	119	325	245	179	161	285	294	146	81	475	422	111	110	221	228	278	152	709	403	153	228	551	474	254	231	515	620	252	263	551	417	629
ENSG00000077616	33	33	13	17	36	18	22	13	50	50	24	37	19	19	32	26	27	32	15	40	23	43	21	39	67	36	46	51	37	22	61	42	25	73	22	88	68	38	47	16	85	48	28	40	40	36	30	96	61
ENSG00000077684	982	737	277	258	604	997	298	484	643	857	340	592	927	877	511	431	985	1187	616	703	510	623	357	435	920	805	275	324	496	493	368	371	776	1047	338	290	872	614	240	283	375	464	230	246	993	941	721	745	3344
ENSG00000077713	9	425	640	613	493	5	7	4	348	380	453	467	618	459	876	809	346	329	584	411	1193	1065	1112	1183	459	408	417	377	249	212	373	327	613	504	377	355	558	722	435	579	656	583	611	593	457	478	584	473	478
ENSG00000077721	2024	1726	1237	1570	1441	2385	1622	2159	812	904	868	913	1383	1379	1412	1356	1128	1152	843	886	2216	1997	1852	1655	971	1107	1144	1272	1029	1160	1020	1017	1695	1449	1366	1211	1533	2434	1050	2775	2290	1851	2107	2171	2198	1723	1940	1751	878
ENSG00000077782	2418	383	218	149	261	1992	1115	1645	1078	2508	324	1352	10	13	15	16	360	276	193	212	721	660	506	484	586	734	364	403	373	307	223	260	204	323	1590	1053	570	530	650	475	199	158	214	129	1053	1175	976	741	649
ENSG00000077800	10	1	3	3	2	4	8	6	5	5	7	6	4	8	12	14	3	4	10	8	0	4	2	0	5	3	6	9	5	2	8	4	2	2	6	3	5	0	10	3	2	3	0	4	0	2	2	2	2
ENSG00000077935	15	5	8	7	5	22	17	6	130	65	57	29	3	9	3	4	18	30	24	70	8	10	4	4	21	31	12	16	9	10	9	6	2	44	7	37	278	171	85	100	30	20	6	5	6	14	2	20	19
ENSG00000077942	1651	154	1018	631	400	1239	1861	1971	3364	3102	2209	3610	595	419	748	883	992	1241	1522	899	2155	1722	2209	2627	2704	2102	7687	8185	1701	1030	1595	2989	4331	1409	13369	4467	1385	990	2767	808	1411	2039	1928	3485	1448	2076	4769	3271	1089
ENSG00000077984	13	8	9	6	10	12	3	4	6	5	2	2	6	14	8	10	7	5	4	10	4	17	2	10	13	20	4	4	5	5	8	4	0	16	2	9	16	6	8	3	13	3	5	6	3	8	3	16	19
ENSG00000078018	3645	398	2590	2794	1033	3855	7756	5577	1475	1051	2417	3029	179	221	784	684	1249	1894	2291	3168	81	96	31	88	1329	739	3074	1718	65	56	365	573	657	531	508	812	377	354	911	1427	97	85	168	322	38	67	170	177	732
ENSG00000078043	1234	623	493	635	541	1288	966	1069	359	776	335	745	466	659	608	603	1123	1283	1241	2572	995	1036	609	838	377	528	404	655	406	593	439	495	475	728	554	846	828	641	866	658	259	235	257	272	389	401	316	469	246
ENSG00000078053	2	0	0	0	0	2	0	2	495	626	481	569	2	0	0	0	0	2	0	0	70	72	30	51	5	22	3	22	5	12	14	15	2	2	6	12	11	3	4	2	0	0	0	0	0	0	0	6	4
ENSG00000078061	1232	782	889	844	870	1162	1413	1155	1045	708	1114	829	1632	1623	1229	1265	1038	832	974	744	1449	1172	1403	1173	1055	1151	1301	1119	1304	1228	1221	1127	810	685	932	729	878	887	950	957	751	859	746	625	882	930	879	753	1439
ENSG00000078070	1400	1155	1662	1874	1348	1320	2838	1844	2749	5753	2958	6127	857	836	1312	1281	1231	1811	1968	2260	1088	1040	701	827	942	976	1586	2040	1043	866	1193	1212	914	630	1170	1543	436	337	602	545	659	758	909	1269	872	1012	1139	1239	728
ENSG00000078081	84	75	282	392	103	91	2080	219	1418	1784	1610	1859	14	12	176	97	181	203	1682	1403	345	267	3597	332	29	25	150	45	235	169	5498	2524	253	99	376	105	10	25	195	94	192	172	527	1703	122	92	361	322	101
ENSG00000078098	0	3	2	6	4	0	0	0	11	1	61	6	0	0	0	2	0	4	3	14	0	0	2	0	9	16	29	54	2	0	7	4	100	176	322	446	1	2	6	10	271	158	685	833	18	24	22	40	0
ENSG00000078114	560	294	680	808	460	605	669	650	764	1326	397	1083	190	371	684	621	189	281	249	281	44	49	91	56	301	430	763	674	154	193	909	354	974	295	2612	1458	4	10	27	15	232	181	408	755	98	123	336	286	1005
ENSG00000078124	1308	749	525	729	603	1588	1036	1958	466	923	750	1231	727	1001	822	784	504	623	598	699	876	880	1154	992	604	944	654	944	628	1050	681	974	657	1025	1022	1498	1427	2050	1038	2478	2875	2636	3159	3027	1775	1485	1901	1713	720
ENSG00000078140	2205	2690	1369	2045	2062	2559	1324	1778	1253	1457	1143	1357	2461	2365	2010	2037	2008	2157	1867	1616	2722	2204	2841	2475	1607	1785	1268	1684	2056	2488	1832	2337	3834	3405	2652	2533	1668	1925	1236	1849	1362	1280	1370	1591	1615	1291	1767	1463	1527
ENSG00000078142	267	468	809	936	564	290	375	413	250	586	331	613	809	889	1261	1300	418	512	756	1285	608	684	657	727	306	341	564	757	294	326	575	556	690	699	943	1237	713	662	1084	823	333	267	336	400	367	419	420	564	724
ENSG00000078177	853	529	299	417	402	852	659	596	1050	1743	663	1264	571	665	430	520	1119	1601	765	871	948	1010	1077	743	715	902	306	560	652	581	611	908	1026	1269	593	466	522	575	397	298	749	690	331	549	446	456	469	552	1773
ENSG00000078237	601	668	450	708	455	716	1036	861	326	348	471	490	441	584	581	591	491	474	398	387	704	599	578	341	230	298	303	362	424	613	782	671	244	328	381	273	288	457	292	679	480	470	571	496	625	508	607	645	198
ENSG00000078246	811	753	873	707	925	771	914	707	920	673	858	777	863	762	889	826	746	729	534	587	568	542	610	496	858	786	762	579	1086	826	1674	947	668	564	393	341	462	519	455	452	633	598	612	568	574	600	729	820	458
ENSG00000078269	1074	1650	1104	970	1750	953	583	842	1488	1201	1986	1114	1223	1435	885	1186	1003	1092	720	929	1485	1691	1861	1548	1778	1691	1329	1152	860	885	739	678	3211	3050	2449	1781	1044	1068	650	778	2993	2894	2065	1943	1455	1486	1407	1453	1300
ENSG00000078295	1	0	0	0	0	1	1	2	2	44	1	16	3	0	0	0	0	0	0	0	27	20	45	47	0	0	0	0	2	5	5	5	0	2	0	0	0	1	0	0	0	0	0	0	0	2	0	2	1
ENSG00000078304	2423	1912	1578	1804	1738	2538	2104	2873	1903	3150	2132	3196	2045	2323	2502	2438	2370	3072	2786	2669	3523	3306	3926	3679	2394	2484	1909	2297	1450	1767	1641	1872	2714	2004	2272	2025	2758	2669	2548	3158	3578	3744	3421	3819	1776	1875	1734	1755	1933
ENSG00000078319	504	550	516	629	602	476	388	458	316	514	346	485	361	575	491	541	448	509	564	822	148	195	141	203	788	932	511	740	557	624	680	773	286	588	372	511	478	325	412	306	361	315	252	307	389	456	485	602	317
ENSG00000078328	2	0	0	0	0	2	1	2	8	9	10	5	3	3	6	4	13	13	2	2	10	7	4	4	0	0	0	0	1	1	0	1	0	0	0	0	3	4	3	2	0	0	0	0	0	0	0	0	2
ENSG00000078369	8826	6214	5782	5994	5971	8822	10510	9917	8189	7248	8796	8473	6718	4994	6640	5983	4551	4505	4984	3506	10608	9823	14864	13123	8046	5438	10358	7768	5568	5227	5827	5006	8621	6441	7262	6126	8106	7687	7066	9241	5140	5538	5873	5657	7961	7717	7658	6956	6124
ENSG00000078399	206	100	82	110	101	163	181	152	885	1147	681	963	380	477	265	266	145	143	100	156	260	228	104	188	210	282	94	169	982	983	765	960	684	683	537	519	720	741	474	340	123	181	62	91	339	393	343	374	3
ENSG00000078401	506	47	59	42	22	380	247	230	621	310	629	259	28	61	162	228	976	1106	649	819	34	64	2	10	34	55	103	89	213	314	98	207	96	413	239	176	173	175	39	176	138	98	181	224	361	322	204	177	61
ENSG00000078403	1656	764	453	625	729	1593	1679	1293	756	1635	657	1116	1002	1241	839	790	740	919	861	1164	595	754	620	648	981	1078	634	753	818	999	881	979	516	837	349	556	345	257	275	215	740	621	511	549	572	873	670	1132	1216
ENSG00000078487	123	181	250	196	166	151	162	135	190	179	137	161	70	151	112	134	85	74	129	131	66	63	56	45	142	196	267	339	220	216	259	217	67	71	63	35	172	156	216	175	109	86	69	66	110	105	120	159	63
ENSG00000078549	1	0	0	0	0	2	1	2	0	0	0	0	2	0	2	1	2	0	0	0	389	310	456	345	0	0	0	0	0	0	1	0	0	0	0	12	0	0	1	0	0	0	0	0	4	4	3	2	0
ENSG00000078596	5	0	0	0	0	3	17	42	0	0	0	0	0	0	1	2	0	0	2	0	0	0	0	0	1	0	0	0	0	0	0	0	0	0	2	0	0	0	0	0	0	0	0	0	2	0	0	0	2
ENSG00000078618	2637	5962	3749	4268	5581	2729	2936	2623	3623	5299	3235	4566	4283	3562	3797	3726	4609	5636	4774	4800	5764	5560	4136	4891	3292	3183	2278	2579	2795	2892	2308	2580	5210	5107	4012	4759	5221	4431	4353	4750	4131	4351	3728	4009	5508	5172	5195	5369	3562
ENSG00000078668	2903	2754	806	1420	2157	3417	1178	2495	1014	1498	972	1683	1125	1483	714	749	1950	2466	1194	1308	2099	1794	710	1137	1419	2166	691	1377	1772	2209	685	1454	2251	2045	1266	1121	1043	1303	545	1101	832	752	652	528	860	699	543	524	561
ENSG00000078674	4708	2567	2648	2366	2710	4881	3930	3538	3200	3738	2640	2753	3839	3242	2706	2538	3353	4258	1935	3005	3314	4281	2563	2804	3513	3849	2400	2411	3169	3258	3241	2815	5133	5572	2936	3145	2635	2369	1795	1865	1684	1630	1121	1200	2932	3058	2660	3045	1634
ENSG00000078687	447	746	1047	797	680	440	656	328	866	982	674	691	700	766	821	671	775	781	800	839	438	464	841	546	600	654	814	513	765	630	1151	713	91	130	271	208	838	860	651	645	540	541	591	698	810	933	832	1030	435
ENSG00000078699	1072	802	1344	1017	973	971	1387	995	1457	1959	1102	1526	1232	1355	1632	1537	1049	1192	1346	1411	929	981	1166	1166	775	673	955	741	952	743	1236	968	1763	1752	2096	2278	1002	887	1398	862	1299	1291	1193	1549	905	1077	1308	1473	608
ENSG00000078725	2	0	0	0	0	0	0	0	0	0	0	0	1	1	0	1	0	0	0	0	64	90	12	49	1	0	0	0	0	0	0	0	0	0	3	0	0	0	0	0	0	0	0	0	0	0	0	2	1
ENSG00000078747	1724	6267	4381	5148	5376	1791	2308	1948	968	1375	1320	1230	4376	3802	4068	3672	2768	3015	3271	3291	4371	4660	5107	5962	2527	2377	1993	2325	1872	2244	1946	1908	3087	3336	2744	2794	3237	3260	3006	3918	9730	8926	8435	7909	4384	3646	3357	3799	1626
ENSG00000078795	216	291	295	300	279	268	335	189	202	280	246	259	56	142	125	117	148	179	121	266	132	135	49	77	177	371	218	275	158	209	188	216	203	444	279	298	172	210	176	189	303	245	237	240	187	197	188	306	149
ENSG00000078804	66	149	885	685	222	68	884	253	91	106	294	216	316	328	862	786	51	60	174	126	747	592	804	1144	97	92	3641	1971	218	115	395	263	193	157	2143	1835	103	183	686	1287	229	176	758	966	221	214	565	503	499
ENSG00000078808	3364	3076	4617	3701	3110	3212	3469	3469	3866	2590	4505	3432	2402	2662	3052	3025	2113	1820	2184	1511	4891	4498	5542	5019	3027	3106	3990	4001	3323	3012	3315	3162	2584	2209	3757	3029	2072	2403	3075	3271	1947	2463	2740	2639	3936	4330	5179	3640	3691
ENSG00000078814	245	346	601	735	608	181	197	178	154	271	154	251	263	572	374	346	174	214	302	626	239	501	246	566	514	606	421	490	153	122	326	194	189	464	223	695	356	214	548	160	243	148	173	198	208	432	316	713	183
ENSG00000078900	3168	630	323	385	668	2971	2156	3001	2046	2153	507	1246	81	114	127	220	538	712	518	318	1669	1422	979	1569	3	12	28	4	1004	753	539	1011	310	250	365	202	733	727	296	210	324	395	164	232	843	944	1163	1189	139
ENSG00000078902	838	555	1040	783	587	1039	1887	1298	706	612	947	803	1085	1010	1609	1463	640	526	1007	729	881	763	1362	912	694	665	1810	1443	1033	833	1611	1205	370	302	1010	899	793	990	1719	1895	1086	1097	1694	1569	366	389	606	415	1184
ENSG00000078967	356	631	621	550	555	373	403	307	309	291	345	287	348	344	346	298	451	499	496	368	432	443	384	341	328	286	513	406	406	367	550	405	329	373	445	488	268	331	456	471	593	573	595	544	871	886	927	963	1137
ENSG00000079101	358	35	21	26	37	299	44	185	17	33	10	16	25	24	13	24	10	23	15	36	35	32	15	57	3	11	2	7	71	55	34	76	76	52	521	193	33	15	15	7	16	11	7	13	24	36	56	58	40
ENSG00000079102	1	0	0	0	2	0	1	0	49	68	34	50	0	0	0	0	0	0	2	2	14	26	46	23	0	1	0	3	3	2	11	9	0	0	2	9	2	1	0	1	0	0	0	0	0	0	0	0	254
ENSG00000079112	3	2	3	6	8	1	1	2	3	3	2	3	1	3	2	3	7	4	23	30	0	0	0	2	8	2	1	0	3	2	5	3	0	2	2	0	3	2	5	0	0	0	2	4	2	3	6	4	18
ENSG00000079134	514	1089	442	560	788	574	339	297	496	818	337	548	583	831	422	453	1038	1293	852	1633	671	766	360	524	1019	1456	365	579	958	1277	635	818	2554	5576	1625	2317	2290	2048	1179	1263	1468	1342	682	711	2515	2446	2095	2622	1053
ENSG00000079150	7	11	29	20	8	13	14	24	11	25	7	22	10	18	33	41	7	21	25	15	36	28	39	47	64	80	172	267	24	27	28	59	30	19	29	12	36	41	45	14	8	22	26	16	11	15	30	22	168
ENSG00000079156	70	5	54	10	13	70	142	124	320	344	294	359	69	47	113	51	80	68	99	114	376	420	669	524	186	143	66	64	285	266	491	467	36	18	151	117	478	505	421	454	20	18	29	16	486	475	509	475	158
ENSG00000079215	108	445	1574	1295	764	126	331	195	1074	2238	1025	4903	781	741	1625	2202	828	1197	1145	1674	818	473	59	96	1665	1934	863	1389	465	431	643	888	411	616	1494	2170	13	9	5	5	478	599	541	1238	3180	5579	16258	17880	8
ENSG00000079246	5620	5204	3214	3815	4829	5891	2625	4573	4899	4893	4193	4442	6769	5322	3494	3979	6721	7254	3234	3738	5891	5541	2970	4014	6040	5828	4029	4844	7160	7714	2791	4936	9471	9141	6002	4634	3816	3671	1957	3076	5310	6140	4082	3711	5776	5269	4319	3982	4756
ENSG00000079257	136	161	66	78	140	139	104	105	173	161	146	146	165	177	110	108	364	381	196	288	484	519	338	347	196	249	106	129	205	232	139	160	138	183	97	120	140	128	101	112	507	402	464	501	261	232	140	235	79
ENSG00000079263	2	7	10	12	6	2	9	5	2	7	6	5	14	28	24	29	7	8	32	94	7	10	4	7	12	8	10	10	2	5	11	19	11	49	10	63	13	15	15	47	15	16	29	23	6	7	6	12	43
ENSG00000079277	944	1123	1558	1522	1465	873	1204	960	701	846	968	830	684	926	1238	1338	767	940	712	1192	1190	1444	1031	1245	701	769	979	979	529	478	590	517	894	1062	1076	1861	786	900	1329	1602	955	718	1042	1013	846	906	982	1269	467
ENSG00000079308	1682	6	100	50	23	934	2232	2160	1057	852	838	934	44	78	43	61	225	372	357	247	766	919	435	775	61	74	115	66	41	22	75	81	789	283	1231	877	375	277	716	676	64	90	188	236	543	559	697	955	1477
ENSG00000079313	2355	2720	2049	1868	2291	2379	2115	1951	2406	1380	2263	1548	2368	2623	1533	1654	2754	1961	2233	1778	1425	1439	1446	1119	1254	1466	974	812	1967	1939	1752	1515	834	1433	841	834	1168	1342	1222	1251	1204	1326	960	826	1385	1583	1352	1340	1426
ENSG00000079332	2182	2844	1809	2562	2161	2838	1793	3079	1086	1709	1723	2139	2398	3053	2925	3015	1475	1931	1811	1782	2681	2348	2519	1974	1000	1396	1556	2091	1399	1897	1685	2304	1799	1726	2401	2329	2478	3045	2198	3895	2002	2066	2609	3022	5243	4341	4800	4815	1991
ENSG00000079335	242	170	373	316	176	229	146	133	227	462	198	390	151	159	244	230	103	144	146	184	253	248	116	168	151	172	139	191	200	252	220	261	85	56	166	216	96	115	84	132	122	149	198	253	191	185	230	215	59
ENSG00000079337	360	152	367	380	269	253	1702	889	349	211	682	230	193	233	430	725	130	113	233	417	112	138	49	220	674	602	1169	1230	70	56	179	123	45	152	163	619	1366	582	2515	665	201	168	214	241	251	220	527	679	364
ENSG00000079385	131	82	439	382	191	72	141	164	83	87	107	110	93	61	156	141	24	27	106	256	9	32	167	59	25	12	278	267	41	10	188	112	35	19	510	426	60	71	155	191	85	93	231	209	79	112	181	276	246
ENSG00000079387	1391	1046	430	509	887	1480	805	996	1381	1341	918	1080	967	1012	691	759	895	1084	531	572	1011	1021	930	815	1212	1365	467	695	1110	1280	922	970	901	1154	313	312	1137	1118	550	551	1044	1147	468	567	1282	1158	985	1161	728
ENSG00000079393	7	0	1	1	0	3	23	13	3	2	0	1	0	1	1	3	0	0	0	2	1	0	0	0	0	1	10	6	1	0	1	1	0	0	2	3	0	0	10	1	4	0	7	8	7	4	16	14	19
ENSG00000079432	2997	2925	4045	3639	3570	2875	3827	3580	5238	4962	5417	5157	4720	4695	4415	5196	2184	1982	2710	2440	2766	2198	1753	2461	2772	2693	4323	3480	3296	2571	3874	3317	2548	2438	2729	1866	3179	2870	4042	2595	1213	1378	1622	1317	2456	2701	3366	2991	2802
ENSG00000079435	248	116	144	152	209	179	78	101	313	348	184	289	173	335	249	287	104	97	120	279	137	178	87	123	217	188	144	146	83	69	196	81	186	263	302	383	247	121	263	100	85	61	50	64	345	550	392	534	289
ENSG00000079459	2017	2559	1619	2072	2848	1956	973	2008	1529	3027	1401	3389	3345	2779	2622	2336	973	1334	2348	1821	2395	2160	2945	6473	2678	2205	2038	2886	1196	900	931	1243	8928	5179	2493	4376	1892	1226	1271	1358	965	986	1502	1444	2012	1690	2810	2545	902
ENSG00000079462	773	1169	964	965	1260	736	337	552	1632	1369	963	1218	1099	809	612	660	874	800	582	393	417	343	284	378	886	753	909	754	757	516	265	542	1005	623	470	321	652	667	415	460	345	477	399	271	752	770	1085	685	819
ENSG00000079482	458	424	760	848	610	429	953	506	308	433	356	323	691	670	1297	1139	374	538	840	1035	305	375	252	570	192	162	419	320	334	282	952	743	440	366	533	1050	311	296	358	632	803	733	1489	1616	1338	1399	1294	1787	579
ENSG00000079616	2449	3310	1164	1350	3369	2411	576	1580	4214	3186	2317	2464	3321	3771	1152	1324	2902	3046	1337	1676	2112	2201	759	1273	2273	2831	352	759	4222	4167	2734	3018	2314	2693	851	704	4803	3582	1430	1612	977	1234	604	576	1711	1682	1558	1310	2084
ENSG00000079691	655	1645	2316	2404	2037	757	993	1021	1868	2165	1807	2222	3028	2288	3609	3323	1315	1605	1588	1808	1680	1724	1567	1544	1293	1120	1566	1411	1051	803	1136	1264	2097	1307	2219	2170	989	790	968	931	1130	1108	1507	1607	1621	1594	1406	1608	746
ENSG00000079739	210	1396	1681	1664	1760	198	394	375	195	293	351	403	2061	1593	2369	2510	480	440	1796	1297	3510	2536	3136	3269	2159	1452	2351	2054	1601	1185	1759	1531	1566	557	1638	1396	1552	1223	2355	1926	1944	1951	2554	2525	1792	1634	1970	1475	1046
ENSG00000079785	2311	3099	1696	1862	2486	2660	2012	2026	2185	2150	2167	1988	2278	1998	1032	1105	4749	4987	2558	3032	2836	3049	1391	1875	2257	2692	1546	1826	3243	3467	1774	2142	2990	3266	1809	1957	2090	2171	1158	1880	2285	2378	1894	1780	3158	2771	2258	2037	2090
ENSG00000079805	4776	5514	5571	4916	5862	4709	6203	4696	7164	6103	6402	5741	4223	4414	3229	3089	4850	4368	4062	3844	7204	7231	8340	8084	4086	4293	4894	3887	4135	3734	4072	3498	3277	3062	4436	3608	5458	5271	6454	5918	2764	3098	3078	3193	3124	3478	3386	3432	4289
ENSG00000079819	409	363	955	525	577	472	255	463	1759	1875	2121	2550	3844	3394	6380	5439	678	894	694	1241	1660	1888	987	1384	2125	1960	1047	1093	2187	2101	2271	2248	387	580	570	1586	1674	1612	916	2027	208	242	302	308	3436	3459	2245	2707	473
ENSG00000079841	0	3	29	22	8	0	1	3	1	0	1	1	0	0	3	5	0	0	0	2	23	38	19	39	3	6	13	24	3	10	20	30	70	54	45	37	42	62	25	52	0	2	4	15	3	0	0	0	145
ENSG00000079931	0	3	10	4	2	0	2	2	32	47	19	20	0	1	3	3	0	2	0	0	36	22	62	90	67	58	113	113	41	52	113	206	324	52	183	284	148	113	91	77	15	15	39	53	133	130	269	185	365
ENSG00000079950	362	738	661	959	784	437	302	439	221	633	302	649	489	762	954	894	268	411	506	508	577	696	671	705	614	786	717	1198	538	794	568	1045	901	800	1167	1427	638	593	616	797	1074	942	1098	1388	621	654	793	864	655
ENSG00000079974	463	162	245	241	201	506	333	350	362	563	269	421	153	276	251	299	342	442	453	479	182	160	135	176	226	262	297	345	363	404	446	487	384	500	433	565	64	80	106	50	422	360	315	405	161	193	194	274	396
ENSG00000079999	3940	2657	2343	1888	2559	4160	3346	3025	2613	1920	2230	2031	2197	1871	1381	1512	4717	4018	2830	1844	4475	4214	2516	3064	1288	1465	1384	1263	2853	2120	1262	1567	660	564	733	386	3083	3230	3325	2884	858	1056	897	834	938	930	976	721	1574
ENSG00000080007	1	14	9	8	16	0	1	0	3	6	5	3	13	14	21	14	149	149	174	325	10	19	13	31	434	358	567	547	14	18	44	24	302	425	366	519	39	17	28	8	29	18	12	10	9	32	16	36	0
ENSG00000080031	82	38	58	59	74	80	702	195	39	47	58	45	77	87	317	294	4	2	29	30	29	34	619	162	112	37	156	57	48	28	152	41	757	190	552	514	56	46	134	64	157	173	142	153	164	205	365	425	181
ENSG00000080166	2	0	1	0	0	2	1	2	6	33	4	15	4	11	49	63	2	2	19	12	1	0	3	2	1	0	1	1	3	1	13	9	2	0	3	0	0	1	3	2	0	0	0	0	0	0	3	2	4
ENSG00000080189	1189	995	1377	1297	1191	1261	1426	1044	689	769	714	699	2135	2806	2698	2916	924	833	1083	1020	1343	1293	1672	1512	2165	2520	2457	2377	1272	1257	1508	1319	1097	1295	1207	1376	1546	1623	2301	1347	828	752	711	768	1126	1213	1355	1539	998
ENSG00000080200	1846	1237	1898	1841	1365	1737	3391	2399	995	1660	1534	1425	1925	2136	1888	1912	839	941	1078	1347	2971	3399	2740	2824	1748	2131	1421	1484	2331	2131	2278	2438	3501	3110	3348	2717	1852	2110	1440	1828	1441	1145	1424	1177	2506	2395	2136	2465	1633
ENSG00000080224	0	6	8	10	10	0	1	0	3	19	3	7	1	1	2	2	0	3	0	0	46	38	40	71	113	185	37	62	55	48	55	106	8	7	6	18	170	159	66	61	2	0	0	3	0	0	0	0	77
ENSG00000080293	14	0	3	1	0	13	27	24	3	19	1	11	1	0	1	4	2	10	14	15	3	2	0	4	0	2	0	1	0	0	2	1	6	4	39	49	1	1	3	0	0	0	2	2	4	2	5	0	3
ENSG00000080298	1119	253	261	268	272	958	1112	784	196	566	154	342	56	58	170	150	249	276	215	258	182	198	147	175	206	167	238	199	465	543	580	558	551	580	328	522	90	25	80	30	152	111	90	192	137	121	199	278	398
ENSG00000080345	3299	5788	2564	2700	4684	3080	1106	1972	2952	3577	2455	2945	6205	5713	3299	3203	5409	5871	3042	4673	2003	2544	1700	1935	4209	4502	1647	2029	4378	5222	3429	3819	5999	9861	3188	3540	4470	4153	2672	2695	6514	5593	3986	3889	4686	4280	3355	4023	2284
ENSG00000080371	1826	1631	1462	1614	1332	2281	2577	2292	1094	1036	1485	1211	1758	1569	1750	1631	1477	1359	1443	1312	1870	1601	1812	1675	2407	2382	2242	2405	1108	1520	1553	1483	1883	1685	2038	1875	2577	2906	2800	3609	2265	1984	2356	2357	1624	1336	1352	1378	1080
ENSG00000080493	0	2	6	4	1	0	1	1	0	9	3	16	1	0	2	5	0	2	0	2	39	60	45	104	42	47	34	61	14	19	31	65	0	0	5	9	12	54	3	21	0	0	2	3	40	31	53	68	792
ENSG00000080503	1866	3	8	3	4	1794	1582	1916	1249	1900	981	1662	1293	1071	1419	1185	771	887	1240	1412	849	992	707	827	933	769	1072	1064	3018	2188	3807	3932	21	14	91	52	684	660	496	582	116	112	227	207	39	32	35	48	578
ENSG00000080546	267	190	170	270	221	282	143	218	78	231	76	200	172	264	239	225	139	236	220	206	400	369	256	275	277	386	271	477	136	182	96	152	325	211	420	361	112	118	115	75	218	207	208	303	192	193	228	372	163
ENSG00000080561	0	76	226	208	80	0	0	2	376	748	418	664	226	171	421	463	344	430	814	619	361	317	559	435	99	78	161	118	277	284	432	457	89	19	203	321	184	189	254	268	394	457	445	504	276	259	278	241	206
ENSG00000080573	54	1	37	10	8	38	27	48	177	518	226	146	53	79	193	149	4	2	9	17	170	339	1148	996	0	2	0	1	10	8	35	82	7	9	9	6	42	12	26	14	101	108	221	133	5	6	8	16	2
ENSG00000080603	4879	8232	7491	6307	8881	4895	3799	3373	9468	5405	6823	5091	8080	7954	5931	5400	7188	5639	3991	4285	5536	6750	4610	4144	5859	5625	5504	4205	10668	8903	8898	6947	5075	6879	4331	3715	10547	10441	10413	8955	6737	6094	5401	4351	3475	4203	2660	3519	6403
ENSG00000080608	2034	965	446	398	741	2188	1153	1271	1094	996	1088	1080	1588	1484	1111	1139	1536	1531	895	1237	891	1195	858	733	1125	1335	417	590	2337	3039	2544	2066	884	2005	512	843	602	553	258	358	2091	2006	1354	1186	744	722	533	661	331
ENSG00000080618	2	5	2	3	7	3	1	2	6	5	1	6	6	6	3	5	2	12	4	8	4	7	2	8	3	6	1	1	3	2	4	4	0	6	2	6	6	4	3	2	4	2	3	4	2	6	6	16	5
ENSG00000080644	90	59	17	30	48	84	8	36	27	36	16	29	95	109	86	79	97	67	35	71	251	202	194	252	58	84	30	42	54	72	32	46	61	114	15	29	96	119	33	58	123	114	79	69	102	120	120	137	65
ENSG00000080709	5	0	0	0	1	3	6	6	1	5	1	4	2	2	0	0	2	0	0	0	48	52	17	36	0	0	1	2	1	0	0	0	2	0	0	0	1	0	1	0	0	0	0	0	0	0	0	2	4
ENSG00000080802	668	652	679	670	654	689	670	547	548	529	546	469	562	587	588	566	525	594	572	785	335	420	407	373	605	595	742	623	629	542	556	526	608	699	624	831	662	680	786	791	723	592	641	578	853	929	705	1040	499
ENSG00000080815	1006	1737	2472	2441	1784	1158	1546	1241	892	1560	1243	1483	1075	1151	1937	1919	1604	1725	2867	2094	1864	1674	2843	2249	927	818	1990	1914	855	863	1162	1480	2846	1818	3614	2856	1296	1656	2664	2700	3075	2591	4267	4416	1730	1422	2062	1961	1651
ENSG00000080819	1227	923	595	771	786	1326	862	1319	626	995	718	1120	849	945	922	893	913	1124	1132	848	3311	3344	2510	2616	1042	1117	685	968	902	1080	701	927	1257	904	888	897	1465	1702	1005	1387	983	898	867	959	1228	1006	1120	761	1081
ENSG00000080822	1283	1191	590	996	920	1587	1020	1594	528	1182	627	1361	828	1415	1412	1553	768	1194	1455	1224	2136	2063	3096	2590	1176	1585	629	1346	540	879	688	1084	1398	1359	1498	1353	1603	1907	970	1637	1317	1156	1193	1451	1454	1098	1403	1322	1937
ENSG00000080823	137	313	216	253	268	130	158	124	292	213	425	240	337	497	396	456	197	286	172	518	218	345	130	286	239	265	243	277	381	606	576	608	290	800	278	772	893	356	509	330	1039	1024	640	411	989	1029	546	792	142
ENSG00000080824	25413	29246	12656	15084	24171	29959	8701	18913	21696	16373	18182	19280	23933	20642	9356	8891	47402	53205	17833	27871	63145	71855	33840	33297	24952	26425	17956	20910	29337	39674	11110	17055	38765	44518	23664	21368	28997	30598	11640	24095	63167	63006	50721	32446	29324	24530	15229	13666	13162
ENSG00000080839	959	968	285	367	843	1064	175	470	465	597	243	393	1290	1652	510	558	1223	1471	358	621	811	898	744	672	915	1324	81	223	1018	1293	524	813	1489	1945	585	426	1169	1217	241	434	960	1004	398	368	840	814	737	884	407
ENSG00000080845	1246	896	1912	1533	1235	1107	3220	1458	1862	1092	1942	1159	1559	1376	1867	2031	406	370	817	751	1548	1615	2084	1914	1664	1340	3613	2262	1091	764	1516	1025	739	661	1261	1257	1654	2302	3165	4259	1306	1198	2092	1531	1747	1921	1796	1870	840
ENSG00000080854	49	0	2	1	1	26	27	13	0	0	14	3	687	654	382	334	0	0	0	0	380	451	720	585	1	1	0	0	0	0	0	1	185	250	193	352	314	184	351	89	0	0	2	2	138	129	134	163	0
ENSG00000080947	445	145	173	211	190	331	286	281	132	281	70	205	54	143	133	121	82	107	108	238	170	272	85	204	76	70	102	100	182	128	170	188	83	145	114	264	219	124	260	97	146	98	82	131	122	241	220	362	209
ENSG00000080986	3031	2137	407	671	1780	3422	667	2157	1080	1031	624	757	1193	1079	315	305	1374	1833	307	940	708	816	196	396	1469	1495	50	342	1189	1342	547	807	4395	4795	931	639	2967	2177	228	950	1445	1655	621	537	1753	1545	1240	1191	909
ENSG00000081014	730	588	467	549	521	744	782	877	311	415	431	437	1420	1337	1386	1111	1017	1289	914	1396	754	842	551	690	906	857	848	1051	492	663	840	706	483	526	438	644	823	873	682	926	1060	853	877	1105	879	790	751	796	693
ENSG00000081019	522	658	588	565	668	554	353	503	344	771	280	538	648	571	579	542	562	700	805	643	832	839	1101	866	177	144	134	129	360	418	368	419	402	278	370	295	300	276	295	229	533	587	453	559	719	657	751	602	352
ENSG00000081026	587	1294	1103	1018	1384	611	850	826	1405	1393	1121	1314	928	907	1060	1031	1396	1511	759	921	712	884	591	825	456	380	306	266	1173	1199	788	793	1230	1319	1624	1064	432	385	380	318	391	374	393	399	1006	1144	1216	1294	555
ENSG00000081041	3	7	4	8	5	1	1	0	0	2	3	2	26	83	176	354	13	8	31	58	12	11	17	8	37	62	8	8	10	22	48	64	13	83	27	32	44	24	52	23	152	153	78	167	24	24	34	54	790
ENSG00000081051	1	0	1	0	0	1	2	3	0	0	4	0	0	0	0	0	0	0	0	0	0	0	0	0	1	0	0	0	0	0	0	0	0	4	5	3	0	1	1	5	0	0	0	0	0	0	0	0	4
ENSG00000081052	62	11	141	41	12	73	67	75	16	22	30	11	11	17	34	10	48	63	92	169	79	79	75	130	123	169	1467	1040	47	42	88	76	536	307	643	1356	1090	659	912	426	25	15	29	31	31	27	75	52	486
ENSG00000081059	561	378	337	315	562	396	272	193	212	158	149	128	364	447	356	402	254	255	201	484	504	617	618	521	746	649	289	341	252	206	365	222	181	1137	193	800	536	483	529	252	201	118	97	107	367	558	455	655	260
ENSG00000081087	507	443	217	445	288	756	869	980	167	379	273	494	272	399	648	589	232	316	582	340	341	354	621	353	369	620	458	773	124	224	250	219	300	376	792	919	455	703	559	1469	1004	891	1434	1492	548	405	718	532	519
ENSG00000081138	0	0	0	0	0	1	1	0	0	0	0	0	0	0	2	0	0	0	0	2	0	0	0	0	0	0	0	0	0	0	0	0	0	0	0	0	0	1	0	0	0	0	0	0	0	0	2	0	126
ENSG00000081148	2	3	14	17	5	2	5	5	8	26	12	20	2	2	20	13	9	20	15	60	0	2	0	6	24	35	46	59	3	1	14	10	3	2	18	23	8	6	8	8	6	2	3	8	14	40	31	72	3
ENSG00000081154	1881	1859	778	1403	1420	2459	1265	1968	565	1385	453	1197	1802	2245	2226	2180	1233	2015	1975	1625	2474	1980	3619	2278	1534	2109	893	1971	1205	1871	1258	1809	2802	2159	1796	1501	1768	1833	1082	1773	2042	1859	1375	1687	2069	1856	2214	1959	1310
ENSG00000081177	727	493	454	458	450	719	848	673	965	1177	1565	1272	592	686	674	635	982	1255	1488	1306	947	843	888	874	520	555	818	794	588	564	580	644	997	825	1004	772	448	517	789	800	1157	1264	1529	1455	871	811	931	892	914
ENSG00000081181	644	492	478	452	479	627	970	627	789	827	902	755	966	875	817	798	1075	1147	1208	841	1075	857	1344	959	474	471	705	545	689	611	661	594	953	690	561	653	839	922	801	1209	1211	1131	1200	1190	732	662	702	683	1292
ENSG00000081189	4	58	97	149	96	2	11	8	5	7	6	2	3	1	0	0	6	17	10	10	818	604	139	463	241	249	134	238	169	195	153	185	261	154	141	182	112	95	103	77	4	4	3	5	7	8	24	22	88
ENSG00000081237	3	2	11	6	0	2	8	16	6	2	13	6	1	2	3	2	2	0	3	4	0	2	0	0	5	3	4	5	2	3	4	1	2	2	3	9	3	2	9	1	0	2	0	2	2	2	2	2	10
ENSG00000081248	4	0	2	0	0	1	12	7	0	0	0	1	0	0	0	0	0	0	0	0	1	0	0	2	1	0	0	0	0	0	0	4	0	2	0	9	0	2	8	4	0	0	2	2	2	2	0	8	0
ENSG00000081277	5662	3	28	2	16	4963	7420	5573	18451	23384	13479	14740	3260	2754	2313	2606	7256	4730	3976	2548	3069	2909	3116	2792	19	7	79	11	8329	7439	3933	9463	80	30	25	20	2453	2650	6548	3265	1592	1238	1531	1297	51	61	32	56	8
ENSG00000081307	1473	689	504	594	564	1635	1586	1463	792	1380	840	1118	847	980	930	930	1934	2244	1994	3129	1863	1921	1228	1750	1004	1216	754	1008	1032	1135	1298	1075	838	1333	652	1041	1031	981	874	798	816	740	663	711	999	883	1011	1023	775
ENSG00000081320	317	2437	1853	3107	2459	432	308	396	202	487	246	538	596	741	610	793	441	616	385	391	407	366	545	455	808	921	338	994	178	272	187	313	1045	635	1271	724	1842	1603	1598	1216	818	740	838	923	922	691	844	741	3218
ENSG00000081377	628	1319	2458	2168	1653	717	1026	914	663	906	764	1032	1008	751	1089	1132	666	841	1062	1095	779	733	763	770	1036	936	1200	1154	863	799	1024	920	1297	1276	1027	1413	805	720	1219	879	747	665	677	689	959	985	1046	1094	1410
ENSG00000081386	285	510	574	530	577	288	441	276	360	589	301	396	382	365	615	510	382	517	376	617	252	295	278	308	360	403	355	378	367	395	380	397	424	518	422	505	438	355	480	345	424	429	370	415	427	457	455	524	462
ENSG00000081479	10	2	6	5	3	11	12	14	8	8	3	6	1	1	2	0	2	3	5	14	66	35	17	32	128	122	53	84	15	15	28	30	90	37	98	77	19	14	17	14	13	12	10	16	0	7	27	52	107
ENSG00000081665	117	102	166	194	147	65	33	30	122	289	110	222	111	228	158	199	96	106	91	225	206	269	147	199	201	197	214	298	244	306	511	473	62	185	78	205	74	51	78	35	442	363	412	523	72	129	85	147	271
ENSG00000081692	1161	854	871	958	854	1005	748	872	934	661	833	647	570	548	802	914	1125	806	724	776	642	637	566	682	752	919	712	763	1167	1024	1288	1252	845	1069	815	868	744	742	727	636	712	845	662	644	678	681	712	546	977
ENSG00000081721	458	358	160	176	258	487	393	311	343	370	363	317	619	631	483	461	542	616	494	540	318	375	350	303	458	621	221	328	570	602	653	688	484	812	308	239	484	578	270	399	656	724	431	505	626	584	658	513	462
ENSG00000081760	1915	747	984	969	765	1816	1145	1816	517	505	947	693	669	825	853	839	459	471	698	889	1498	1356	1236	2143	1042	1113	1530	1306	1276	1210	1882	1448	817	914	1138	1169	2002	1896	2071	1676	1647	1512	2005	1853	1842	1981	1857	1969	1193
ENSG00000081791	1110	1548	1653	1804	1688	1188	1121	1094	742	793	710	727	1008	1477	1268	1371	1006	1041	917	1364	682	757	570	786	1027	1490	912	1135	1183	1121	1315	1369	979	1445	1317	1586	867	1048	1126	1096	1004	1129	945	1063	758	746	797	937	733
ENSG00000081803	82	1	8	2	2	80	27	53	46	87	31	43	0	1	0	1	19	41	57	55	227	181	150	180	269	466	180	322	131	172	204	195	0	0	2	0	52	65	45	20	0	2	4	0	0	2	0	0	372
ENSG00000081818	1	0	3	4	0	0	2	1	9	14	5	17	1	1	4	4	32	36	34	70	19	26	12	27	79	55	174	129	6	5	11	9	0	0	0	0	7	7	14	8	2	2	2	4	6	11	8	16	12
ENSG00000081842	108	419	2027	1563	638	99	284	211	1	3	0	0	3	5	21	18	7	11	41	30	56	47	34	63	1	1	40	35	10	5	37	29	3	0	10	6	119	193	195	286	9	9	46	78	4	0	3	4	236
ENSG00000081853	384	404	662	547	704	407	755	476	367	220	309	295	77	100	199	263	708	622	1180	705	436	417	451	368	1726	1463	2989	2029	344	246	720	569	592	445	832	596	994	1357	2057	1607	1086	1123	1446	1380	310	307	469	356	110
ENSG00000081870	555	377	244	337	456	629	275	749	215	308	207	348	338	555	519	634	306	496	312	430	416	464	189	326	332	536	107	339	273	348	158	330	448	535	277	375	491	612	289	518	475	559	492	646	468	469	600	513	112
ENSG00000081913	351	677	693	735	835	311	275	227	410	795	325	747	2257	1568	1675	1651	398	412	425	370	902	831	987	854	985	673	784	683	842	636	472	641	1423	1252	757	749	497	393	362	345	299	342	346	339	317	388	408	354	352
ENSG00000081923	396	993	1144	1168	1066	386	601	528	955	2009	869	1803	2256	2227	2555	2547	716	792	838	559	993	949	535	883	1301	1475	1112	1840	515	468	612	634	1982	1128	1856	1594	172	223	206	316	888	1012	1026	996	549	571	517	576	903
ENSG00000081985	25	53	37	54	47	20	14	10	24	28	31	18	16	23	30	32	105	99	23	204	875	868	1357	931	74	73	24	35	458	412	679	461	14	99	23	66	59	71	67	38	88	29	54	36	24	65	22	68	32
ENSG00000082014	1040	85	491	366	123	916	1056	1152	683	836	519	709	218	360	792	991	84	146	307	269	336	323	276	497	300	379	556	661	206	161	457	410	107	68	799	494	487	263	1016	534	122	128	151	270	549	567	1126	991	618
ENSG00000082068	897	995	869	864	1044	874	852	782	574	805	601	717	685	659	670	686	801	989	875	1095	941	1151	851	865	570	573	432	546	925	991	1009	1014	963	1133	733	931	668	597	529	467	649	593	525	586	930	1110	1218	1229	390
ENSG00000082074	22	1	22	22	7	28	66	104	14	3	103	13	1	2	13	15	2	0	26	15	6	25	2	3	347	523	277	515	2	0	7	34	848	692	1973	1682	12	15	343	61	2091	1192	2570	2436	30	40	47	94	13
ENSG00000082126	2	33	9	12	19	3	6	6	5	9	15	7	3	2	6	4	3	0	2	12	1	2	2	0	2	8	5	2	4	3	11	4	4	9	7	15	3	6	2	4	8	8	11	5	9	15	14	28	10
ENSG00000082146	417	290	197	268	297	435	352	346	164	276	240	256	264	284	315	306	257	338	405	335	504	475	349	334	181	245	256	301	348	359	373	371	321	240	310	335	149	125	101	150	492	420	585	537	726	533	719	524	449
ENSG00000082153	2275	4142	1081	1984	2914	2921	1059	2063	1111	1560	1446	1675	3147	3862	2448	2446	2872	3268	1737	2193	3387	3187	2404	2038	3304	4409	1921	3710	2219	3740	1696	2325	4895	5283	3806	3162	1274	1691	582	1495	5989	5922	4787	3635	3685	3104	2508	2368	6982
ENSG00000082175	0	1	1	0	0	0	1	0	0	1	6	1	0	0	0	0	0	2	0	0	149	181	161	188	3	3	1	3	60	52	56	105	0	4	3	12	1	0	4	1	4	0	2	0	0	2	0	8	1
ENSG00000082196	47	51	69	79	52	38	64	58	50	77	33	38	10	5	29	43	23	40	16	79	2	13	13	40	53	36	38	43	35	24	37	53	21	40	46	80	22	18	29	6	6	6	4	5	3	37	63	88	44
ENSG00000082212	887	986	611	765	931	876	1174	734	320	633	330	674	1174	901	1155	1023	709	803	724	720	802	646	739	638	914	778	490	583	1	2	0	0	1346	1090	701	678	1026	806	832	837	500	509	381	361	854	679	603	582	692
ENSG00000082213	997	1130	702	986	910	1194	879	1331	582	833	569	945	870	911	1033	1062	1137	1492	1603	1295	1698	1480	1528	1189	602	632	727	906	603	830	608	773	1151	816	912	860	558	592	491	603	1566	1348	1296	1477	2349	2178	2165	2154	1007
ENSG00000082258	923	888	591	887	802	943	529	717	392	1073	401	783	661	1268	900	962	747	982	866	1383	1088	1234	1027	1047	814	1284	512	946	596	893	628	949	1258	2054	1242	1744	831	596	614	581	1501	1060	954	1076	767	809	742	1277	895
ENSG00000082269	790	618	466	529	599	830	719	658	319	738	352	718	407	481	596	531	531	656	468	680	468	546	562	442	311	284	181	282	536	712	638	717	1037	1316	788	945	436	388	491	397	584	436	445	405	784	787	718	927	588
ENSG00000082397	2	0	2	2	0	2	2	1	1	0	1	0	12	3	2	2	0	0	0	0	2213	1980	1785	2134	0	2	2	4	6	7	5	5	0	0	0	0	1	0	0	0	6	0	4	10	0	0	0	0	720
ENSG00000082438	2324	367	880	625	474	1790	2475	1421	556	1082	703	614	1271	1101	1600	1572	2109	3151	1217	1756	406	483	479	365	958	880	1340	1545	1355	986	1384	1471	947	912	2323	2626	2850	1338	4499	3877	993	832	1381	1621	430	617	599	1070	691
ENSG00000082458	40	1263	1184	1327	1388	55	102	70	510	771	399	655	574	590	565	493	794	1268	1048	953	1200	1092	961	1132	1194	1101	1645	1454	803	837	939	1312	1439	847	975	857	315	323	315	291	587	656	521	691	464	484	671	606	1486
ENSG00000082482	326	80	193	226	160	302	183	426	60	101	33	200	3	1	1	2	126	122	34	47	581	308	213	355	161	261	69	313	635	676	368	772	24	35	42	32	28	16	8	9	0	4	2	3	10	10	6	10	93
ENSG00000082497	37	1052	194	311	822	37	6	41	257	466	140	302	349	376	199	237	171	212	153	114	296	205	56	192	394	645	227	318	37	67	69	81	96	82	320	233	122	101	33	59	271	314	149	173	787	726	536	481	486
ENSG00000082512	6	28	32	34	46	9	7	13	159	332	55	268	30	48	23	35	207	286	141	331	660	742	382	598	262	286	147	230	144	173	152	173	223	404	306	412	359	225	209	101	162	140	64	117	194	235	191	326	284
ENSG00000082515	657	798	426	442	718	622	462	531	491	362	430	376	600	540	430	408	760	833	723	624	354	317	317	236	413	464	294	342	951	844	883	674	602	485	300	327	628	650	341	519	484	579	426	405	490	406	449	380	408
ENSG00000082516	1681	2657	1179	996	2093	1600	763	1074	1586	840	1771	906	1970	1374	822	755	3405	2782	1668	1556	1132	1351	902	652	1841	1654	764	800	3399	4061	2314	1863	1705	2505	912	865	2059	1794	1043	1406	2148	2259	1525	1223	1296	1297	673	675	557
ENSG00000082556	2	0	0	0	1	5	4	2	3	16	1	19	0	0	0	0	17	17	9	8	83	49	107	73	3	7	7	10	72	99	124	127	4	6	3	0	0	0	0	0	0	0	2	0	6	12	38	30	17
ENSG00000082641	8145	2471	5501	3761	2633	7804	26575	14520	7605	6744	7484	6918	3657	3312	8159	7392	5486	5014	10020	6380	4708	4994	7069	5660	3976	3436	7194	4891	4473	3978	12123	7625	5564	2688	14695	9704	5630	6052	12609	8281	5917	6082	10386	13670	4468	4097	4705	4414	8305
ENSG00000082684	2	5	9	10	9	2	5	2	4	19	11	8	0	1	3	5	0	0	7	2	7	5	6	15	14	37	33	31	0	0	2	4	4	2	10	3	1	1	2	0	9	6	7	12	0	0	2	2	785
ENSG00000082701	3054	2743	3063	2726	2604	3296	6327	3967	2450	3878	3403	3530	1787	1425	2797	2349	2568	2578	3728	2600	3531	3088	4855	4262	2383	1988	3936	3079	2059	1840	2677	2486	3081	3017	3929	4282	2674	2804	3896	4585	2480	2194	2798	2584	2204	2050	2312	2283	2068
ENSG00000082781	3938	2726	3244	2329	2448	4153	2719	3508	4431	2442	5009	5052	2699	2061	3112	2751	3068	2666	3676	2720	3986	3711	2856	4810	4887	4372	6047	5458	1016	883	920	639	400	526	719	840	1693	3590	1383	1601	795	928	722	669	1648	1537	1769	1217	6474
ENSG00000082805	3190	2518	3647	2559	2904	2773	5197	3178	3959	3368	3898	3673	3771	3180	4255	3673	2518	2221	2837	2710	2875	2924	2830	2961	1223	827	2253	1575	1188	873	1984	1227	3840	3407	2878	3032	2941	3108	2747	3340	2018	1865	2151	2114	2086	2486	2191	2648	1233
ENSG00000082898	7762	7990	3762	4820	6522	8874	3370	5935	4270	6977	3707	6005	6745	7213	4011	4094	11219	13263	7587	9036	8994	9830	5092	5863	7309	8832	3142	5160	8659	11098	4301	6832	11324	12734	6173	6270	9715	8082	4207	4508	9524	8863	6392	5950	11041	10432	8024	8524	4768
ENSG00000082929	0	0	0	0	0	1	2	0	0	1	1	0	0	0	2	1	7	4	3	32	0	0	0	0	0	0	0	0	8	6	13	10	3	0	2	3	0	2	1	0	16	8	9	8	0	11	3	16	8
ENSG00000082996	1451	890	937	1281	921	1657	1476	1910	589	1373	619	1427	603	834	1129	1100	1547	2200	2290	1947	1483	1607	1542	1491	726	1135	851	1791	700	857	572	1064	973	949	1140	1214	617	745	542	869	767	738	880	1111	399	446	507	574	636
ENSG00000083067	29	0	2	1	1	32	14	8	13	58	6	19	0	3	1	2	0	2	2	8	4	5	12	12	4	6	2	7	1	0	4	3	0	4	2	6	1	1	2	1	0	0	2	2	5	3	6	4	1
ENSG00000083093	740	869	575	659	751	813	577	638	498	665	506	544	757	732	586	642	870	1042	817	942	797	839	722	636	464	564	328	479	645	781	567	767	768	897	685	590	662	674	491	642	761	644	503	482	712	628	631	638	534
ENSG00000083097	569	763	651	777	738	528	740	634	374	635	477	502	737	837	948	904	662	922	661	919	834	868	817	746	1998	2616	2085	2440	615	653	1182	944	743	709	935	1342	478	522	495	536	1273	1119	1305	1379	795	823	914	1104	658
ENSG00000083099	914	796	546	738	642	1092	827	829	474	653	643	616	787	926	1020	976	781	1019	593	815	1014	1099	868	901	860	1100	621	1016	828	841	940	964	755	676	723	718	610	740	548	785	1241	1335	1318	1337	798	832	861	854	721
ENSG00000083123	344	446	758	1024	665	331	300	467	141	238	132	262	532	607	760	816	97	241	338	355	653	495	427	685	199	239	282	406	438	412	359	600	801	502	771	880	440	360	468	388	290	209	358	510	469	429	628	640	341
ENSG00000083168	2889	3375	2578	2194	3155	2950	3055	1916	3171	3550	2680	2761	1779	1406	1297	1153	2410	2434	2299	1913	2407	2526	3250	2797	3392	2679	2338	1928	2477	2472	2837	2173	1881	1638	1588	1186	1886	1875	1399	1273	2281	2372	1799	1800	1063	967	886	947	1250
ENSG00000083223	686	943	1178	1221	936	807	1098	769	827	1163	1174	1199	1115	1261	1812	1926	632	757	992	1095	757	898	934	764	817	919	1364	1443	992	1216	1208	1248	1176	1168	1505	1762	900	1033	1641	1461	1313	1133	1265	1540	1074	1112	1208	1564	1925
ENSG00000083290	6	263	349	469	260	6	5	4	65	131	67	117	6	6	2	5	145	202	360	421	3	8	7	3	28	20	64	49	193	176	410	444	146	154	154	227	87	106	172	155	438	442	432	837	18	18	24	30	1218
ENSG00000083307	5	3838	5545	5100	4560	2	4	2	3040	3815	2482	3404	2567	2324	2509	2492	3328	4024	3450	3037	2339	2297	1365	1350	5054	5252	6979	6185	2509	2245	2164	2364	3184	2359	2230	2340	436	511	495	567	2694	3113	2397	3062	2713	2907	2255	2358	2880
ENSG00000083312	3859	5505	2397	3168	3661	4583	3324	3810	4671	8409	6565	8036	3692	4271	4096	3296	7166	7339	6044	6253	4274	4640	4243	2883	4986	5489	3475	4424	3654	6016	3896	4195	5232	6762	5247	5800	5792	6569	4760	7515	8092	7243	7336	6687	9253	7320	5970	5915	3134
ENSG00000083444	2849	2017	4290	3081	2581	2563	3170	3557	2229	1700	2699	2563	1587	1921	1959	1712	2072	1881	4290	2671	9132	6990	7292	8816	2861	2653	4065	3423	2707	2234	1956	2367	2101	1505	4001	2462	2481	2625	2649	3384	1596	1866	3388	3196	3564	3325	3501	2513	2890
ENSG00000083454	10	21	10	16	15	17	12	5	117	46	86	66	266	278	188	165	254	216	375	387	498	517	398	434	112	104	37	26	595	583	494	306	49	92	29	37	464	315	477	546	371	424	746	411	268	236	134	141	307
ENSG00000083457	672	432	144	215	378	656	321	570	305	383	226	336	456	550	319	340	530	523	305	402	320	360	161	203	331	375	96	208	481	562	294	408	363	437	238	310	479	538	228	363	626	743	517	541	632	656	705	610	303
ENSG00000083520	1176	2899	1959	2474	2300	1321	1082	1196	1015	1390	1324	1276	1952	1959	1864	2128	3600	3405	2543	2931	1863	1970	2560	1717	1367	1400	1236	1381	1611	1811	1274	1561	1600	1792	1480	1506	3217	3470	3087	3792	2385	2216	1973	2107	2795	2471	2518	2563	791
ENSG00000083535	311	370	366	404	400	302	288	278	196	383	216	315	448	494	545	589	504	656	524	830	295	448	495	355	397	464	355	462	326	310	493	459	328	452	314	420	741	538	595	520	408	399	352	362	383	481	529	640	299
ENSG00000083544	442	279	183	247	243	483	366	429	389	656	265	423	387	365	347	391	233	261	239	299	315	376	312	356	318	431	223	325	421	426	327	416	400	395	230	273	261	236	225	142	350	349	208	285	797	908	998	1247	316
ENSG00000083635	395	378	211	181	321	541	387	336	479	337	386	281	573	437	373	372	487	481	341	342	396	393	484	349	474	400	328	310	520	491	443	366	336	352	207	176	326	290	235	265	369	397	230	214	300	331	266	231	266
ENSG00000083642	1230	2075	1807	1620	2024	1265	508	749	1481	2016	812	1364	1468	1413	959	912	1799	2448	986	1502	2655	2864	2309	2068	2147	2292	992	1199	1496	1506	965	1069	2382	2509	1594	1132	1539	1273	732	618	1310	1232	743	832	1921	1868	1600	1840	1340
ENSG00000083720	243	715	342	530	585	351	103	282	1198	1446	982	1502	1315	1171	1253	1118	809	946	468	628	2829	2718	1739	2127	688	1035	250	523	1209	1655	956	1322	1664	1855	1110	2039	916	1130	301	758	958	940	664	679	2989	2823	2156	2412	1654
ENSG00000083750	325	52	93	114	55	375	487	468	91	178	92	180	88	126	246	298	124	201	318	296	261	238	229	249	103	152	321	432	74	91	117	163	146	180	134	236	109	92	207	133	189	186	258	333	89	87	114	149	282
ENSG00000083799	292	300	516	507	335	365	783	495	295	399	1067	479	763	807	1471	1300	352	432	668	802	558	566	627	648	236	272	650	573	386	453	832	868	317	249	978	826	842	891	1425	2752	763	610	963	988	509	406	742	574	311
ENSG00000083807	446	106	193	168	120	442	471	364	249	319	235	285	376	433	424	505	203	229	242	331	214	243	136	229	446	511	458	530	408	342	429	410	153	216	129	114	208	171	352	107	125	141	130	148	164	182	244	209	282
ENSG00000083812	726	288	421	368	299	770	720	549	361	503	427	382	441	643	664	863	455	389	316	391	422	469	381	519	583	907	681	923	620	629	598	544	160	269	219	312	479	519	973	417	333	345	297	321	510	428	455	528	290
ENSG00000083814	57	48	38	49	52	31	18	15	22	14	9	22	78	96	78	67	112	85	54	170	62	78	29	61	379	329	173	180	10	12	34	12	30	125	22	117	49	34	42	10	180	201	150	149	0	0	0	0	24
ENSG00000083817	195	145	200	204	146	218	258	183	60	111	86	92	231	267	273	297	234	265	190	217	135	116	80	118	308	321	347	471	109	89	119	110	130	94	102	88	145	129	130	137	203	246	239	255	96	92	96	94	103
ENSG00000083828	436	460	262	314	389	394	220	259	102	156	108	131	467	707	500	583	567	529	388	692	193	213	131	186	602	722	341	504	261	340	267	223	196	331	183	378	284	308	289	199	308	263	209	207	214	278	218	243	255
ENSG00000083838	589	169	293	260	186	615	669	480	253	392	236	286	350	522	551	639	282	284	275	383	249	285	185	343	592	731	643	741	506	438	529	474	170	302	165	185	375	276	653	190	203	178	174	237	331	317	427	395	370
ENSG00000083844	889	1134	1472	1699	1063	830	1283	866	258	523	267	415	868	866	1435	1253	938	1122	1751	1439	605	525	773	614	1762	1431	1746	1474	394	452	878	707	666	531	851	758	762	726	1063	707	893	786	824	1040	1225	1272	1464	1521	720
ENSG00000083845	7193	7042	6410	6143	6948	6614	5311	5829	7835	5098	6883	4765	10038	8962	8446	8547	8376	6348	6468	4025	7856	7367	9279	6888	9357	8471	5273	6068	9153	7206	7503	6631	4373	3210	2931	1866	7766	8333	7685	6046	4453	5546	4588	4056	7064	7405	6925	4893	5477
ENSG00000083857	18703	11582	21265	13998	12932	16629	32035	34056	41522	19655	59567	31549	7817	6584	11706	9362	24710	18773	17682	15933	9649	7557	10759	7333	17160	15238	23642	14042	9979	8436	7185	7291	22986	21912	38084	33723	19631	26732	23286	20336	23375	19929	27564	23039	3948	4837	2108	2253	388
ENSG00000083896	1342	2193	2647	2466	2247	1436	2048	1461	1341	1570	1392	1279	1295	1551	1533	1627	1692	2020	1739	2367	1285	1306	1358	1100	1435	1476	1283	1264	2865	3244	4406	3045	1705	2061	1694	1963	1689	1710	1372	1531	1826	1765	1327	1632	1390	1461	1362	1505	1366
ENSG00000083937	318	967	537	840	710	456	427	489	329	441	499	578	682	815	874	777	656	872	676	699	326	288	443	290	1109	1726	749	1519	378	648	421	606	1268	1064	1123	1007	578	698	426	924	626	579	579	664	1145	930	856	886	897
ENSG00000084070	694	758	643	633	696	697	551	619	699	534	910	705	715	537	674	599	845	748	980	955	532	472	457	446	475	403	497	386	627	541	766	578	216	187	340	284	429	536	368	558	754	768	887	860	499	543	439	499	604
ENSG00000084072	1390	1063	842	902	1013	1470	1041	1174	333	316	318	317	461	444	401	411	1180	1128	1128	985	727	651	688	595	658	779	518	506	956	1053	1051	1016	822	902	553	517	1003	1032	901	800	1252	1504	1079	1196	1117	1066	1130	1146	649
ENSG00000084073	1795	2986	910	1998	1776	2711	853	2097	688	1185	981	1629	1019	1614	931	865	2509	3306	1980	1821	1417	1295	761	825	965	1977	725	1856	860	1989	551	1314	1677	2092	1477	1189	1278	2255	707	2904	4072	3730	3705	3532	2319	1841	1635	1582	1161
ENSG00000084090	6220	4884	2391	3193	3697	6877	6657	7659	3158	4971	2844	6384	3697	3595	2262	2378	5751	6313	5035	2955	6698	5815	4211	4440	3668	4549	1978	3398	6901	7683	3728	6764	4022	3457	4665	3707	2774	3345	2003	3134	4959	5463	4875	4507	4750	3714	3816	2781	5337
ENSG00000084092	735	808	963	1064	825	610	498	733	918	1401	801	1130	1423	1067	974	1031	947	887	783	665	689	596	536	672	790	607	621	618	1328	1000	1003	1364	1075	718	713	517	673	651	699	532	556	626	461	519	594	529	591	443	810
ENSG00000084093	2256	1730	2349	2288	1684	2371	2911	2812	1741	3000	1941	2984	1694	1431	1970	1740	1869	2119	2646	2133	2356	2258	2614	2461	2210	1791	3183	3002	1785	1887	2400	2286	2503	1528	2354	1739	2155	2419	1982	2215	1925	1843	1808	2033	2318	1941	2015	1973	2573
ENSG00000084110	6	20	14	15	23	4	6	4	6	8	5	9	4	8	3	9	11	19	5	14	7	14	7	7	18	42	23	31	5	9	19	24	10	40	15	49	8	7	18	8	8	11	7	20	14	24	24	32	84
ENSG00000084112	3446	2741	4214	3617	2905	3522	6229	4771	1595	1193	1995	1804	2742	2031	4524	4001	3390	3109	7943	5975	3006	2815	4868	5045	5634	3005	5335	4629	2340	2524	5219	2449	1271	1604	1685	1954	4679	4836	5839	3517	2402	2381	2314	2550	2416	2228	2548	2368	893
ENSG00000084207	8753	6898	7543	7062	8084	8418	7881	8727	12465	7985	12152	9774	7378	6122	6296	6244	22579	19062	20257	16101	7059	6794	6161	6687	520	386	499	445	10544	8685	8363	8064	11422	6550	5688	6432	9991	13608	12946	13034	8122	9217	8457	8765	5404	5936	7041	4944	16258
ENSG00000084234	8978	8439	19633	14764	10171	9441	13467	13895	4839	5371	6071	6680	13107	12398	23919	22928	4793	5644	8823	5764	7463	6853	10411	9467	11908	10800	21761	19235	3430	3436	5699	4085	6098	4005	9913	6214	3781	4433	5415	5439	10608	11984	13239	15672	9754	8705	14072	10009	4499
ENSG00000084444	212	285	231	298	256	179	236	184	171	446	126	329	778	876	1147	1181	369	508	702	507	696	681	611	638	612	512	575	674	163	220	258	206	300	256	190	315	352	303	385	313	424	482	430	472	684	563	545	516	181
ENSG00000084453	23	12	70	70	21	21	50	32	145	475	146	281	5	6	26	29	63	96	260	447	154	198	133	228	281	363	680	935	166	127	305	576	35	13	78	80	213	150	403	618	18	11	24	61	0	2	0	2	471
ENSG00000084463	1932	3038	1891	1727	2899	1957	1289	1663	2342	1646	1738	1756	3384	2462	1953	2126	2597	2350	1794	1582	2644	2561	1451	1844	2954	2513	1777	1685	3045	2621	1759	1929	1918	1533	1422	1143	2066	2237	1501	1891	2320	2390	2033	1844	2431	2384	1628	1626	1463
ENSG00000084623	2692	5264	3285	3690	4980	2758	1929	2524	3821	2917	4322	3531	6512	5396	4734	4696	2938	2596	2130	1683	2864	2896	2532	2091	2966	2641	1891	2170	3923	3517	3041	2932	3855	2859	2091	2031	3982	4229	2899	4154	3738	4468	3610	3036	2456	2518	1696	1584	2571
ENSG00000084628	60	4	6	8	3	67	16	31	42	25	10	27	2	0	1	3	16	6	22	4	114	116	108	104	18	17	14	11	56	27	62	44	5	4	5	6	14	26	9	9	8	15	7	6	20	23	18	12	14
ENSG00000084636	44	64	83	60	81	42	437	164	2190	1380	1838	1596	66	139	139	115	61	215	375	667	24	13	6	14	595	560	888	867	44	25	54	55	668	2824	2067	4183	1759	1875	1666	1052	232	214	293	426	1253	1719	1818	2291	493
ENSG00000084652	3523	6016	5346	5450	5444	4052	3106	3640	588	795	360	577	4271	4469	4026	3981	2516	2869	2011	2139	4298	4086	4103	4686	2707	3133	3353	2853	4139	4465	4487	4295	3269	3312	3618	2655	4018	4625	2890	4798	3784	4307	4051	4088	3103	2984	3023	2880	2712
ENSG00000084674	0	0	0	0	0	0	0	0	0	2	0	0	0	0	0	0	0	0	0	0	0	0	0	0	0	0	1	1	0	0	1	1	2	0	23	0	0	0	0	0	0	0	0	2	0	0	0	2	0
ENSG00000084676	1130	601	1197	1100	715	1126	1806	946	721	896	471	613	753	729	690	643	1009	1223	1118	1033	933	918	941	716	840	889	1313	1006	1063	883	1330	1103	620	413	805	664	692	695	887	656	505	493	447	588	1560	1579	1995	2066	1247
ENSG00000084693	1789	1167	1636	1684	1435	1856	1541	1663	1280	1565	1095	1461	1522	1558	1728	2047	1562	1792	1933	1437	1924	1644	1313	1723	1695	1699	1847	1924	2645	2061	2297	2428	1702	1274	1254	1313	1718	1600	1963	1386	1266	1280	1383	1326	2148	1885	2727	2172	1848
ENSG00000084710	486	21	68	27	10	418	292	586	49	45	44	44	10	23	14	12	14	32	25	21	470	422	64	229	14	23	33	23	24	16	7	19	88	92	205	165	229	355	293	845	55	68	122	80	247	218	533	257	523
ENSG00000084731	621	1039	722	697	938	599	437	577	581	533	986	667	581	490	706	662	153	205	662	359	572	595	575	922	287	151	1952	1060	320	158	431	440	543	345	389	332	592	594	821	1386	545	420	1317	822	1449	1359	1654	1360	460
ENSG00000084733	2896	3926	2347	3382	3036	3525	2887	3276	1321	2663	1744	2816	2373	2602	2705	2757	2644	2962	3144	2294	2585	2253	2939	2722	3484	3863	3565	5298	2515	3263	2088	3267	4861	3476	4227	3843	3511	4353	4449	5336	4154	4005	4597	4008	5317	4396	5215	4067	3259
ENSG00000084734	1	0	1	2	0	0	1	0	0	2	5	5	0	0	1	2	0	0	6	2	0	2	6	8	1	0	4	0	1	1	4	4	0	4	2	0	4	1	7	14	2	2	4	0	4	2	9	12	2
ENSG00000084754	2977	2570	3355	3317	2899	2933	4437	3060	3001	3118	3324	3189	2734	1957	2858	3042	2894	2798	2984	2503	3642	3276	3191	3762	2614	2073	3135	2415	6494	4854	6407	6258	5077	2552	4085	4098	3226	3187	3085	3433	1928	2239	2545	2494	4965	4552	6029	4623	2497
ENSG00000084764	472	231	598	475	281	387	1361	627	329	290	561	403	188	215	474	397	80	103	355	391	165	184	195	203	730	574	1120	811	98	70	384	161	109	128	378	454	107	70	256	206	145	135	310	292	385	518	565	689	356
ENSG00000084774	6504	5272	3722	2917	5005	5480	3028	4192	6974	5039	4788	4713	7636	5663	4082	3368	8870	6178	5467	4492	5760	5859	5330	5020	7787	5599	2806	2445	12153	10216	6816	6402	5902	6253	3529	2215	8839	5772	4071	2533	3309	3605	2679	2098	7258	7510	5889	5710	2957
ENSG00000085063	2054	3279	2957	3506	2408	2168	2102	3793	1391	1405	2412	2324	2636	3061	4525	4804	1960	1863	3346	2441	2476	1901	5623	3076	5374	6036	7084	9596	1597	1889	1744	2994	3180	2530	7815	4906	2420	3362	2167	6005	7331	6443	12165	10171	3940	3141	3431	2501	2323
ENSG00000085117	605	463	2065	1716	1064	509	830	870	1099	558	2505	882	1010	1228	2016	2455	442	499	736	374	356	351	134	273	42	43	258	240	873	719	546	1064	1405	728	3928	3435	945	1009	3224	2075	1691	1690	4027	2831	1251	1443	1870	1685	1182
ENSG00000085185	834	540	721	612	646	697	643	676	748	450	737	538	433	309	609	562	289	251	422	380	1845	1857	1781	1805	674	351	1174	650	441	290	578	414	343	190	316	267	1098	858	1220	1585	371	395	607	609	479	674	664	655	558
ENSG00000085224	4010	2874	4180	3707	3129	3836	6662	5119	1670	2690	1785	2393	3131	2830	3809	3273	3929	4775	4570	6102	3610	4324	3111	3623	3131	2642	4952	4005	2307	2105	2590	2673	3101	3629	3264	3647	1744	1475	2203	1673	3177	2895	3336	3701	2875	3198	3681	4386	2071
ENSG00000085231	402	650	256	362	442	530	431	426	285	379	368	361	546	622	481	485	475	568	390	488	318	342	326	303	465	642	274	515	536	674	518	645	464	526	320	318	476	575	261	530	714	780	674	642	455	393	363	391	354
ENSG00000085274	392	456	261	352	369	456	363	313	405	920	449	662	458	743	630	638	1409	1696	1366	1722	1198	1095	1119	936	653	1044	337	720	492	661	556	617	365	411	318	293	441	545	364	450	760	733	566	641	451	462	379	497	420
ENSG00000085276	187	391	447	619	471	199	123	233	301	664	292	542	638	646	730	775	682	767	888	1265	1985	2207	825	1475	1905	2436	1504	2312	887	712	679	1123	707	519	784	766	790	778	815	804	355	372	165	213	17	19	12	24	417
ENSG00000085365	706	633	815	1219	648	785	775	912	387	1223	581	1199	721	755	1148	1069	763	1111	2019	1399	1120	887	1329	1271	851	839	1123	1830	529	726	761	1179	1285	656	1071	760	903	942	1022	1154	1046	867	1375	1755	818	687	928	774	743
ENSG00000085377	1111	1412	1518	1373	1265	1030	892	1257	1602	1334	1663	2195	2487	1778	2867	2589	1267	1246	1154	884	1531	1269	1433	1329	1980	1439	2373	1845	1315	1239	1372	1219	1769	1743	2147	1969	1240	1120	1034	1177	1475	1508	1580	1811	2091	2041	1359	1414	995
ENSG00000085382	293	244	243	302	261	269	202	265	318	638	318	529	390	449	552	516	210	312	270	510	332	363	362	501	623	549	378	448	312	353	380	443	676	790	432	559	319	245	293	228	378	327	322	431	444	573	645	695	281
ENSG00000085415	1190	3618	946	1461	2188	1376	379	757	934	1273	844	1159	2327	2608	1588	1624	3333	3111	2129	2193	3143	2893	3348	2538	2450	2986	796	1566	2421	4261	1878	2164	1174	1504	445	434	2699	2692	1277	1734	3887	3593	2346	2029	3883	3575	3110	2840	1538
ENSG00000085433	232	417	300	346	359	323	431	406	493	873	831	865	464	568	446	445	573	689	1268	819	655	717	605	632	223	193	431	363	307	416	335	464	277	242	194	176	338	370	486	845	570	580	738	533	537	475	507	562	97
ENSG00000085449	965	937	1260	1529	1032	1095	1019	1436	470	1086	447	1071	1943	1844	2082	2000	699	936	1539	964	1246	1136	1245	1156	1537	1597	1259	1625	1117	1354	1251	1497	2146	1492	1430	1421	1196	1226	1357	1478	1522	1517	1529	1605	1215	1065	1147	1245	935
ENSG00000085465	10	15	29	19	17	10	34	6	31	67	47	76	11	19	38	46	12	15	29	55	14	29	26	23	35	20	19	19	7	3	23	15	8	7	17	46	18	12	40	8	9	12	23	23	28	24	44	64	35
ENSG00000085491	617	2338	1445	1978	1883	718	401	712	577	1067	924	1232	1938	1910	2008	1939	1716	2300	2084	1732	301	483	205	376	1250	1166	972	1248	596	767	701	972	1496	1147	1169	996	830	853	602	1124	2735	2620	2356	2374	3465	2606	2567	2090	539
ENSG00000085511	946	1228	1426	1307	1362	1042	842	649	2142	2062	1373	1671	1264	1213	665	629	1575	1793	1252	1358	1213	1328	1486	1394	2063	1950	1024	947	2149	1976	1731	1384	2068	2316	1581	1657	874	855	771	500	1520	1453	934	959	955	930	956	993	924
ENSG00000085514	167	197	171	217	203	169	160	125	128	304	133	175	118	281	128	159	109	172	119	234	51	69	28	53	230	366	151	292	199	268	257	284	133	392	259	321	137	75	110	46	145	111	83	123	96	143	147	314	97
ENSG00000085552	343	277	590	413	430	260	331	624	3074	3347	1923	2052	279	472	263	278	634	623	181	241	615	483	284	442	1038	1236	1233	1147	239	345	130	234	1504	1836	1407	1118	487	434	920	323	183	237	163	158	676	967	908	1070	1755
ENSG00000085563	0	1	2	1	0	0	1	2	0	2	3	2	2	0	4	2	2	0	0	4	54	67	18	24	0	2	3	5	1	3	4	3	2	0	3	3	4	3	3	4	0	0	3	2	80	72	92	64	50
ENSG00000085644	442	484	729	587	583	429	687	342	556	534	421	398	855	753	739	730	426	346	508	344	464	426	640	545	413	403	507	382	680	532	938	690	373	257	428	239	298	322	407	317	222	269	201	249	390	477	686	560	474
ENSG00000085662	2692	23	8	8	13	2690	2122	2150	1839	1055	2005	1531	2067	1599	1091	1065	2036	1751	1753	1375	1348	1128	474	942	3760	2996	2381	2293	2090	1693	1848	1820	2503	2161	474	1382	3378	3084	6019	3500	1751	1677	2714	1803	2588	2399	2759	1991	1701
ENSG00000085719	1524	3136	1673	2755	2694	1800	898	1663	570	1185	695	1159	2716	2518	2146	2310	3426	4274	3922	2796	3109	2874	1911	2136	1928	2114	1579	2223	1752	2569	1085	2045	3535	2336	2091	1779	2447	2919	1641	3220	4771	4434	5040	4614	1995	1584	1255	1092	2253
ENSG00000085721	766	1798	1055	1219	1255	888	990	769	820	1257	1289	1363	1438	1467	1519	1469	1451	1545	1469	1272	1123	1110	968	838	837	986	707	967	1206	1985	1466	1755	1092	1414	1026	996	755	995	684	1107	1315	1306	1357	1311	1821	1641	1316	1304	924
ENSG00000085733	4601	33934	41205	43061	34428	4726	6260	6225	39541	28971	47206	33619	9508	9126	12943	12573	15448	13332	19293	22561	3190	3463	2724	4177	25093	24807	37299	35566	9900	10229	13509	11543	59599	68820	112170	142125	9822	10070	13898	17517	11817	12150	15774	14893	7312	7691	8107	8421	12668
ENSG00000085741	572	3	49	15	3	526	64	54	110	198	63	163	8	2	7	6	17	18	66	47	297	260	345	336	265	294	377	359	114	8	37	28	51	6	912	134	35	35	158	33	53	52	115	142	76	108	269	135	57
ENSG00000085760	900	1229	665	711	950	1100	938	706	495	578	460	559	1319	1213	917	918	1361	1481	1386	1284	947	1090	797	735	1168	1356	563	768	1789	1803	1293	1420	744	1021	438	485	1070	1133	860	843	805	864	442	523	795	705	692	624	816
ENSG00000085788	1441	968	849	1100	1013	1470	1245	1551	584	1278	529	1017	882	809	1074	1073	698	1066	1121	1201	1642	1639	1403	1830	1131	1028	1305	1185	672	723	649	837	1320	1112	1162	1413	897	802	852	716	357	309	315	393	915	862	1239	1207	438
ENSG00000085831	16	64	256	275	134	12	33	19	75	116	77	131	31	37	72	83	77	95	247	191	536	476	598	599	114	92	323	286	39	26	143	73	239	114	768	820	48	34	179	45	210	195	357	457	215	283	374	380	1046
ENSG00000085832	917	2680	2892	3355	2626	955	1131	1091	1177	1820	1181	1685	1894	1828	2154	2079	2566	2840	2264	2148	3098	2762	3633	3410	2191	1808	1899	2189	870	990	1100	1157	1887	1616	1733	1586	2055	1956	1468	2423	3198	3041	3102	3052	2265	1986	1912	2084	1251
ENSG00000085840	796	1301	237	287	1179	862	34	293	1021	642	411	440	1060	1026	156	220	1740	1581	210	561	1349	1492	177	386	701	946	32	129	1178	1059	155	356	852	1530	139	139	1004	1130	79	272	651	706	231	161	944	981	472	528	303
ENSG00000085871	5	290	285	292	330	5	10	10	95	174	96	207	165	159	225	183	91	123	229	174	322	246	138	170	216	227	355	380	310	241	322	419	405	164	255	162	206	288	235	352	190	157	230	265	177	140	247	211	525
ENSG00000085872	3018	2930	2234	1986	2636	2961	1275	2055	4050	2583	3189	2705	3790	3493	2641	2676	3883	2684	1980	1683	2685	2600	2472	1737	2331	2042	1393	1199	2758	2480	2185	1745	1579	1824	1318	967	2380	2495	1853	2060	1417	1343	1020	908	2356	2612	1907	2060	1570
ENSG00000085978	687	1483	825	926	1272	789	551	465	458	513	547	524	866	1157	842	793	561	567	529	626	533	669	682	536	375	410	307	300	544	695	550	467	643	1340	717	772	1017	1052	907	1252	912	919	754	596	903	961	840	806	770
ENSG00000085982	732	1147	1784	1591	1390	651	950	710	1125	1723	1149	1553	1386	1377	2132	1952	1258	1215	1604	1976	636	654	667	686	703	709	668	768	1237	1010	2044	1678	1742	1940	2103	2105	1509	1219	1624	978	1206	1317	1071	1270	1114	1055	1385	1414	1490
ENSG00000085998	3232	1470	2170	1848	1688	3129	3593	3655	1846	1349	2233	1847	2282	2142	3309	3641	1305	1307	1893	1427	1898	1789	1608	1916	2359	2220	2538	2430	1154	1178	1361	986	925	938	987	1441	2068	1909	2107	1060	1345	1357	1151	1351	1964	2111	1986	1971	1498
ENSG00000085999	2236	1454	413	459	1299	2051	414	1072	1249	921	608	702	1212	1339	333	393	1320	1304	397	886	1278	1415	405	697	1146	1359	124	207	1154	1196	415	605	982	2080	254	276	1310	829	336	375	858	864	413	318	952	1205	604	850	317
ENSG00000086015	3275	2888	2730	2675	2607	2985	3622	2816	1466	2184	1509	1251	2015	1980	2855	2294	1870	1685	1570	1704	2487	2594	2597	2338	2318	2135	1818	1481	1348	1379	2211	1194	1473	2193	1114	2071	2975	2817	3332	3433	1918	2005	2180	1856	3502	4152	4791	5464	1336
ENSG00000086061	4533	3883	2114	2023	2756	5616	2294	3609	6165	3271	5317	4123	2205	2119	1726	1828	4238	4569	1453	1975	3649	3969	2344	1947	3064	3626	3097	3128	6246	7897	4280	4252	2858	3967	3533	2232	2590	3815	1386	2985	3135	3505	2943	2310	3467	3095	2497	2128	3762
ENSG00000086062	2627	2451	3894	3374	2525	2411	4010	3286	9596	7365	10168	7814	2496	2266	4465	4116	2515	2497	4507	2697	3480	2323	7007	5296	3737	2943	7196	5754	2611	2534	3712	3330	2773	2149	3670	3001	1577	2791	1658	2346	3118	2817	4596	4885	5960	5788	7522	5895	10054
ENSG00000086065	619	514	384	683	431	842	714	1125	546	1305	762	1514	631	860	1393	1352	419	748	1155	860	589	454	718	610	469	643	478	932	554	960	905	1688	795	495	824	627	808	1007	863	1658	823	990	1167	1522	908	741	1160	814	1736
ENSG00000086102	2043	887	786	725	825	2203	2107	1560	2658	2087	2332	1821	1168	1182	1089	1109	1232	1247	961	1140	908	971	1036	865	915	1008	831	879	2169	2157	2925	1988	871	1114	817	854	1286	1365	984	1031	1078	989	845	886	1208	1430	953	1312	1540
ENSG00000086159	17	32	3	10	31	9	4	18	39	25	38	31	10	31	6	5	13	20	7	12	13	7	27	19	33	36	6	15	15	18	6	5	12	32	5	9	81	48	136	105	22	12	6	12	27	46	14	62	6
ENSG00000086189	702	1150	493	760	708	791	531	589	374	626	351	595	896	1024	810	858	815	871	783	617	748	645	730	697	739	1007	512	796	501	818	501	798	929	835	707	562	760	955	473	781	728	610	497	537	752	546	439	505	390
ENSG00000086200	1125	1378	608	806	1093	1237	604	775	501	728	498	647	1213	1191	754	712	1189	1442	1039	1041	1203	1231	698	636	1175	1111	506	673	810	1250	660	850	1161	1699	617	641	1062	1079	545	763	1097	944	730	566	1470	1235	909	939	584
ENSG00000086205	4	0	0	0	0	3	0	4	116	272	127	469	1	0	0	0	0	6	6	4	45	25	32	47	0	0	0	0	6	12	10	42	0	0	6	3	0	0	0	0	0	0	0	2	0	0	0	0	370
ENSG00000086232	5710	4687	4818	4211	4472	5956	5586	5664	5773	5957	5150	5892	5825	4700	5325	5099	4343	4750	4672	3297	4727	3963	4549	4205	5509	5254	6908	6507	4710	4156	4427	4169	3287	2557	2066	1849	3057	3507	3402	3427	4123	4471	4770	5405	5906	5927	6882	5988	5593
ENSG00000086288	0	0	0	0	0	0	1	2	0	0	0	0	0	0	0	0	0	0	0	0	0	0	0	0	0	0	0	0	0	0	0	0	0	0	5	6	0	0	0	0	0	0	0	0	0	0	0	0	169
ENSG00000086289	6026	2	0	0	1	5720	6612	10847	1204	1468	1051	2638	0	1	3	1	1476	2433	2189	1730	0	0	0	2	237	330	269	356	647	606	526	718	0	0	3	3	354	539	191	677	0	2	0	0	0	2	0	0	1356
ENSG00000086300	380	216	105	263	201	433	192	551	172	425	218	517	651	879	763	671	171	356	379	374	1246	1028	885	1136	198	332	101	252	134	197	200	280	412	275	187	239	758	1129	360	1671	714	683	786	912	1782	1310	1578	1290	217
ENSG00000086475	1510	1611	730	929	1369	1617	674	1168	2105	1773	1603	1630	2664	2132	1437	1298	1615	1660	1022	932	1709	1491	1180	1182	1610	1670	870	1123	1735	1703	1056	1301	964	897	460	358	1353	1344	642	876	1158	1477	775	731	1592	1647	1677	1374	552
ENSG00000086504	1096	1450	1496	1400	1643	1027	1331	1069	1749	1148	1627	1312	2796	1893	2582	2560	1475	1276	1262	981	1306	1246	1190	982	1449	1230	1440	1234	2442	2084	2426	1863	1203	875	633	681	1199	1205	918	1386	881	1184	962	828	1323	1278	1195	846	1241
ENSG00000086506	8	13	7	12	13	6	4	4	25	23	18	29	10	23	11	17	7	13	3	10	91	70	53	123	9	15	7	9	9	11	11	8	16	97	10	20	3	5	8	2	9	3	3	2	11	11	3	12	4
ENSG00000086544	756	643	1646	1552	801	727	1435	741	842	975	1200	1022	402	400	1118	1348	495	441	785	617	406	373	745	642	783	802	1819	1908	425	319	940	654	884	469	1343	1078	552	498	1569	1373	463	454	656	728	398	469	664	653	822
ENSG00000086548	2	50	37	20	91	3	3	4	37	10	138	44	0	1	3	1	66	18	55	2	0	0	0	0	5	4	162	73	125	29	118	24	56	18	1194	148	2	6	32	55	232	169	667	276	3	4	2	0	9516
ENSG00000086570	16714	126	1593	918	1020	10964	26008	23181	10747	9111	9008	9177	9573	9928	15504	14154	1898	1437	12997	8698	2928	3582	7497	10750	536	413	2589	1293	22385	19062	28516	34478	11269	8513	9993	15382	1206	701	4144	472	5780	3305	7264	6833	11	61	24	80	32
ENSG00000086589	872	1458	969	993	1402	1050	742	583	909	742	798	638	1051	1193	842	926	1760	1809	940	1071	645	690	465	463	944	1163	733	838	1385	1505	1118	1043	785	976	641	602	871	1205	721	973	1187	1229	890	673	970	928	763	763	626
ENSG00000086598	2850	3880	1735	3421	2635	4102	1684	3504	1263	2391	1606	2888	2350	3762	2713	2731	2909	4121	3927	2824	4842	4055	4639	3837	2257	4169	1900	4735	2106	3618	1569	3229	5396	4355	5273	4339	3303	4887	2013	4875	7336	6607	8073	8645	5166	4391	4489	3958	3810
ENSG00000086619	187	18	26	38	15	186	323	345	85	267	88	275	142	232	641	625	84	152	376	353	218	158	384	257	86	85	109	207	115	166	322	339	114	113	234	230	122	172	317	172	64	84	135	226	516	446	763	655	633
ENSG00000086666	780	763	587	1028	739	911	753	1196	186	694	279	655	551	821	922	954	339	580	801	919	825	804	1079	850	573	704	590	1362	253	395	373	649	1160	725	1022	1129	827	826	819	1326	958	771	1029	1155	861	868	1102	1396	1648
ENSG00000086696	8	0	1	0	0	4	116	24	4	3	49	10	3	4	4	3	9	11	23	75	2	7	29	10	30	16	46	57	3	1	3	7	0	2	13	29	9	3	21	15	9	3	13	18	9	19	6	38	9
ENSG00000086712	932	674	348	354	489	1033	541	586	356	437	427	406	1161	1164	1024	975	869	840	533	635	1310	1389	1270	1004	730	673	328	390	826	1016	920	867	648	1228	492	525	557	544	382	464	591	495	433	338	653	605	448	518	434
ENSG00000086717	15	0	2	0	1	12	29	13	15	25	10	20	0	1	1	1	2	3	4	4	3	4	0	4	1	0	1	0	2	2	4	5	2	6	3	15	2	2	10	0	0	2	3	3	2	3	0	10	76
ENSG00000086730	178	208	73	87	181	161	33	81	121	92	70	91	278	379	174	194	112	110	47	133	36	52	17	49	211	259	52	55	55	68	57	44	40	233	46	63	71	45	31	19	157	111	112	82	118	191	127	253	146
ENSG00000086758	18472	12247	17779	13552	14133	15824	23924	17184	17048	10456	16386	10453	27091	19264	30307	23921	13780	12128	12315	11802	16022	18901	18600	15644	18187	12673	18280	9820	16997	11416	19031	12305	22452	19246	19300	20710	12842	10108	12544	8219	11935	10473	13693	11998	14211	16460	11582	12914	11180
ENSG00000086827	1259	630	354	393	556	1408	1016	1059	609	545	546	493	886	824	504	539	941	1023	589	546	902	839	495	541	525	654	286	368	370	431	261	321	487	526	245	219	1298	1419	718	1090	930	973	810	816	1032	874	818	745	188
ENSG00000086848	557	312	164	220	269	630	362	493	272	377	261	365	473	708	380	372	476	543	469	413	442	420	315	363	346	498	201	223	289	397	281	337	228	240	169	131	754	867	531	708	756	733	556	570	516	435	423	445	177
ENSG00000086967	6	0	5	3	2	5	9	4	4	7	3	13	3	1	2	2	2	3	11	6	5	4	13	24	1	2	4	2	3	2	11	9	0	2	0	3	2	2	19	2	4	2	0	4	2	2	15	10	2
ENSG00000086991	1	1	0	1	0	0	11	2	163	280	83	252	0	0	0	1	0	0	3	0	0	0	0	0	3	4	1	4	1	0	0	2	0	4	0	0	7	10	1	2	0	0	0	2	0	0	0	0	4
ENSG00000087008	259	257	532	481	357	231	319	255	337	358	309	356	294	237	485	498	309	301	316	355	227	207	161	249	244	213	457	390	344	300	452	391	176	161	269	324	298	282	435	363	174	184	194	215	238	313	298	386	243
ENSG00000087053	1537	1264	650	783	1038	1801	1228	1301	1694	1613	1630	1798	1729	1614	1149	1260	2786	2799	1861	1599	1043	1074	563	718	1490	1602	973	1353	1935	2412	1326	1678	2680	2602	1070	1194	1519	1613	885	1131	3813	3766	2392	2477	1421	1225	1091	1078	599
ENSG00000087074	736	1183	1605	1235	916	1144	5647	1099	1710	1537	3225	1099	1145	1506	2648	2331	999	911	1258	1132	364	379	1389	371	1623	1978	2507	2146	706	962	2987	1614	757	1100	876	775	1468	2396	2682	3492	1413	1733	1007	1037	1033	1056	1805	2059	914
ENSG00000087076	14	13	124	140	45	12	76	16	10	24	8	17	3	3	5	13	16	39	267	213	45	35	68	78	4	2	49	49	10	3	76	53	2	2	7	23	9	5	125	14	2	4	4	5	13	19	54	48	74
ENSG00000087077	4329	2305	2177	2500	2296	4306	5391	3966	3605	2658	3447	2674	4096	3622	3655	4140	6394	5245	3606	3157	1526	1428	1086	1183	3201	3074	2581	2908	5118	5112	3242	4036	1852	1804	1784	1722	3632	3402	1975	3324	823	994	751	676	2531	2462	2156	2045	30
ENSG00000087085	11	113	795	847	187	15	33	19	105	190	64	109	22	34	124	99	18	38	41	60	69	70	106	61	53	81	156	202	19	25	34	50	5	14	27	20	41	17	17	13	22	21	32	48	172	245	302	362	54
ENSG00000087086	14579	10743	11771	12355	10781	15081	22038	16999	4474	2667	5204	2900	4120	3999	4872	5159	26004	20447	33199	22483	2549	1979	2674	2179	12608	11816	13424	13879	4304	2811	4602	3577	37280	25892	21740	40398	23575	23039	35232	18092	6251	5897	7660	5702	11740	10632	18736	11954	5905
ENSG00000087087	4038	4202	1779	2245	3699	4748	1503	2888	5061	3832	3117	3327	4063	4518	2112	2713	4226	3992	1520	2382	2631	2677	980	1474	3632	5530	1625	2895	4895	5341	2100	2915	2540	3192	1554	1401	4015	4325	1542	2272	2070	2451	1224	1077	3192	3141	2625	3055	1920
ENSG00000087088	1087	1735	1191	1437	1636	1135	794	864	1108	697	950	778	1009	862	888	863	1295	990	780	768	433	534	343	338	835	899	661	783	965	862	736	796	1019	1407	601	707	960	1056	1026	1017	294	379	324	317	962	946	1066	880	588
ENSG00000087095	264	752	670	797	700	277	248	290	397	658	615	748	481	572	678	694	428	495	616	867	692	648	561	553	5539	5955	5352	7713	415	512	542	619	350	483	585	743	560	493	589	647	733	656	743	777	676	677	774	945	1016
ENSG00000087111	921	1041	2495	1858	1311	874	819	747	1532	1427	1194	1625	1796	1668	3097	3133	2304	2253	2459	1633	2142	1801	2166	2258	1730	1583	2108	1799	2499	2188	2383	2268	1381	828	1670	1515	994	937	1399	1008	1838	2044	2502	2653	1603	1539	2185	1737	5217
ENSG00000087116	35	0	3	2	0	21	79	89	26	36	28	29	9	2	0	2	6	3	6	6	791	707	1264	1234	0	0	1	0	13	10	14	24	2	0	3	0	3	0	14	3	51	53	57	87	6	8	32	12	1
ENSG00000087128	5	215	91	287	192	6	19	177	196	16	628	155	5	9	45	32	41	47	31	42	4	2	0	0	14	8	22	42	6	4	2	4	113	16	67	69	0	2	2	2	517	474	924	622	4	11	3	10	739
ENSG00000087152	1749	2046	1902	1770	1977	1655	1794	1724	1677	1659	1434	1466	1929	1764	1900	1957	1829	1832	1929	1203	2232	2006	2545	2042	1472	1625	1630	1638	1990	2022	2206	2038	1947	1449	1676	1209	1737	1875	2076	1629	1812	2154	1850	1971	1782	1588	1718	1795	2094
ENSG00000087157	709	1051	1231	1162	1143	664	471	480	867	1027	719	906	812	1117	930	1145	1272	1193	1183	1691	764	877	746	910	766	768	694	783	806	860	1012	979	493	819	644	763	691	490	735	491	1441	1189	1036	1298	772	961	889	1191	801
ENSG00000087191	1874	3033	2079	2059	2947	2025	1347	1585	2756	1816	2322	1791	3309	2905	2319	2346	3044	2848	1684	1795	1996	2411	1376	1370	1958	2026	1189	1294	2692	2790	1938	1869	1488	1623	934	925	2549	2953	1628	2602	2295	2698	2161	1832	2435	2584	1856	1930	1689
ENSG00000087206	1168	1242	618	674	1129	1119	848	845	522	732	432	526	1749	1822	1347	1330	1049	1143	1068	1048	903	1290	1014	928	929	1004	537	699	1170	1228	1091	970	645	1216	406	627	590	547	374	399	851	766	535	526	494	671	562	747	470
ENSG00000087237	0	0	0	2	1	1	2	1	1	4	5	5	8	11	11	10	3	0	3	14	4	14	4	12	0	1	1	1	3	1	8	10	15	9	6	29	3	2	5	1	2	9	5	11	0	2	6	14	12
ENSG00000087245	304	405	1117	731	511	316	723	940	785	184	469	471	385	235	869	841	597	781	1206	686	3931	3613	2617	5746	5361	2817	8540	7036	213	114	463	192	64	47	239	88	594	724	1190	301	336	345	550	663	2	2	3	4	111
ENSG00000087253	759	1805	1400	1792	1494	886	501	917	1588	1559	1504	2469	1256	1574	1398	1207	1444	1856	921	828	1213	1013	647	1002	2523	2820	2196	2750	356	454	313	391	881	654	783	559	790	1719	675	1038	872	743	699	724	1057	755	1049	844	559
ENSG00000087258	285	1171	1531	1215	1289	232	244	201	88	232	52	79	13	19	12	8	23	43	27	25	432	489	465	623	17	17	14	13	23	15	25	14	485	452	988	769	154	100	198	26	74	125	125	161	732	958	1137	1142	1426
ENSG00000087263	919	1214	689	755	978	1003	691	841	1005	1301	1208	1142	1742	1495	1294	1192	1717	1712	1340	1214	1263	1187	995	903	860	866	703	745	1715	1990	1704	1868	1185	1324	819	795	1609	2088	1098	2441	1545	1458	1739	1512	541	477	387	423	1033
ENSG00000087266	1172	745	2018	1942	1241	1019	934	902	574	780	425	630	1449	2198	1939	1965	453	458	431	647	841	745	877	1030	1201	1114	1803	1915	1121	1276	1141	1533	1222	1257	3031	3389	983	682	1592	727	926	909	832	1161	539	736	812	1072	1667
ENSG00000087269	1781	2919	1636	1527	2272	1936	1574	1357	1756	1223	1626	1233	1394	1336	960	904	2131	1801	1088	1185	1542	1797	1411	1230	1292	1405	860	1014	2719	2992	2159	2068	885	1395	808	690	2104	2609	1863	2162	1413	1447	1099	906	1291	1458	1009	1150	1179
ENSG00000087274	2825	3441	4024	4099	3959	2787	2702	2834	2790	2486	2709	2518	1979	1684	1771	1750	2596	2950	2671	2350	2618	2674	1874	2312	2521	2241	4043	2921	3094	2607	2567	2820	2015	1542	1871	1815	3952	3561	3772	4388	2482	2648	2834	2708	2675	2717	2898	2977	2871
ENSG00000087299	775	702	308	394	559	725	317	555	506	770	408	709	529	501	393	397	1135	1413	1051	1022	675	655	485	603	510	510	261	368	600	715	317	524	1291	1607	768	857	558	609	545	588	948	850	702	682	936	881	896	794	472
ENSG00000087301	207	132	150	171	164	272	91	212	142	290	133	268	125	148	133	157	276	437	293	316	536	501	427	538	179	307	103	224	141	152	78	175	389	349	574	508	165	282	160	159	268	232	205	276	291	339	453	473	68
ENSG00000087302	1387	1745	991	1156	1420	1534	1289	1446	1743	1745	1846	1753	904	796	756	726	2154	2368	2231	2232	1697	1581	1911	1404	1313	1571	853	1075	1481	1516	1619	1371	3267	3223	2108	1983	3259	4953	2441	3438	3077	3160	2713	2914	1774	1588	1669	1350	915
ENSG00000087303	65	64	38	50	59	75	36	57	52	60	44	46	20	38	26	24	88	113	54	137	67	88	41	68	63	118	33	46	33	40	50	34	78	275	75	148	2081	3595	1665	2165	2299	2750	2550	3243	51	65	28	76	29
ENSG00000087338	590	409	361	479	396	626	371	588	325	494	240	565	859	852	896	942	733	912	792	766	785	784	534	714	478	451	347	536	642	782	535	632	885	656	731	573	572	618	497	563	392	425	412	564	560	513	684	530	525
ENSG00000087365	5642	6199	5136	4261	6103	5786	3968	4630	8044	4337	5818	4213	7855	5760	4650	4812	9507	8310	6167	5460	5325	6108	5496	4030	4230	3650	2721	2225	7389	6450	7650	5000	5035	4560	3147	2865	7114	7762	5357	5982	7630	9104	6338	5828	3380	3563	3527	2578	6203
ENSG00000087448	2563	1275	1322	1272	1141	2661	1767	2412	953	1660	884	1365	1437	1629	1455	1420	1934	1876	1675	1461	1770	1453	1301	1224	885	1311	608	716	1221	1417	1502	1451	982	1324	886	888	1026	1361	794	1055	1083	1060	1046	1056	1073	1087	1072	1003	1255
ENSG00000087460	12030	5390	9299	8212	6460	10962	14624	11676	8294	6281	7704	7228	10384	7425	11847	10976	11254	10546	12204	8218	16163	13847	20118	17441	16138	11113	19965	16693	16050	12383	15795	13766	11840	6774	11181	9872	16480	16617	20883	18380	6219	6740	7848	8922	10385	11055	14815	11682	6854
ENSG00000087470	3314	2984	1892	2069	2763	3305	2938	3251	2179	2703	1995	3151	3614	3167	2766	2830	3286	3450	2254	3002	3600	3845	2317	2942	2281	2399	1790	1912	3487	3583	2247	3058	2257	2440	1616	1798	2303	2629	1902	2314	3511	3201	3013	2993	2176	1909	1651	1816	1096
ENSG00000087494	1878	327	113	207	271	2761	3859	8795	2148	2829	3792	4487	327	464	596	623	3535	3144	5918	5232	445	608	554	774	333	822	196	558	1884	3331	1480	2497	154	526	65	156	1210	3430	305	2364	454	463	346	268	144	116	60	70	42
ENSG00000087495	5	7	16	20	10	2	3	2	3	8	2	7	2	0	1	2	0	0	0	4	81	81	60	67	36	63	21	75	2	0	4	6	3	6	7	26	106	41	52	33	22	26	36	28	30	58	47	102	3
ENSG00000087502	915	1355	816	1157	1067	1244	596	972	585	1099	736	1149	999	1410	1261	1359	1363	1760	1602	1554	1890	1659	1366	1438	1186	1994	804	1767	860	1302	992	1197	1289	1245	1148	962	1074	1337	904	1451	1993	1829	1835	1753	1503	1323	1150	1255	822
ENSG00000087510	44	1039	1126	1066	1102	62	100	132	900	836	813	793	1141	1112	916	1086	594	494	511	325	554	466	566	686	719	973	1408	1478	179	130	155	236	1768	962	1613	1041	319	483	447	483	1011	1110	964	1264	917	985	1602	1320	791
ENSG00000087586	2377	2933	424	643	2118	2553	476	1804	954	570	726	659	3603	3038	878	811	2861	2994	981	1425	2347	2712	664	1187	3907	3573	430	926	2326	2423	1274	1185	1978	1993	422	415	3997	3989	742	2324	2336	2702	1171	1133	4595	3490	2587	2350	750
ENSG00000087589	2	7	8	6	3	2	6	3	11	10	7	10	2	4	4	5	4	3	17	17	1	5	4	0	12	8	15	6	3	2	4	4	6	4	2	3	12	9	20	9	2	6	4	4	14	18	15	34	12
ENSG00000087842	1324	311	195	211	346	1094	2786	2204	401	662	181	679	564	574	526	589	751	860	1014	688	592	617	284	319	521	539	262	405	509	343	303	399	1105	661	394	681	647	398	747	253	160	153	92	125	198	215	275	231	331
ENSG00000087884	88	108	128	120	122	94	128	100	129	131	95	122	111	145	167	194	71	101	60	109	130	151	79	114	93	92	202	151	145	144	136	158	124	128	121	86	160	178	145	156	215	228	237	214	147	201	295	274	115
ENSG00000087903	382	438	444	425	581	359	932	399	841	633	669	633	496	484	339	368	778	789	424	665	233	231	105	262	897	590	447	381	386	366	266	230	331	323	186	230	1014	479	615	293	352	367	236	268	283	333	337	425	184
ENSG00000087995	445	711	356	421	572	474	371	358	341	381	261	361	690	656	578	569	642	617	568	471	665	628	646	537	448	405	265	335	593	682	398	516	381	366	304	199	481	513	477	468	721	661	441	527	494	504	482	455	386
ENSG00000088002	2	250	343	413	357	2	4	4	65	54	68	46	25	31	73	60	52	9	14	4	7	5	3	2	14	10	182	67	12	3	7	10	76	26	310	171	13	56	358	511	109	67	145	106	12	32	99	38	166
ENSG00000088035	288	679	303	467	516	344	72	204	221	450	143	409	204	356	192	242	392	578	375	452	449	376	184	388	237	366	151	292	223	322	112	228	514	702	362	483	243	267	172	252	552	473	415	364	537	509	451	550	229
ENSG00000088038	1750	2066	1627	1668	2095	1726	1875	1543	2121	1622	1497	1571	1835	1838	1268	1428	1568	1199	1155	1188	980	1040	854	704	2476	2567	1580	1647	1899	1636	1468	1416	2522	2609	1929	2022	1746	1611	1368	1105	702	789	597	608	1427	1502	1367	1572	1547
ENSG00000088053	133	134	145	90	120	100	113	57	8	7	7	10	127	389	278	254	66	66	41	163	3	5	3	6	121	159	161	68	5	8	24	9	35	168	67	120	92	66	111	24	69	49	25	27	17	29	35	60	15
ENSG00000088179	937	666	603	724	634	834	1166	1152	318	693	357	547	688	808	1036	1120	512	586	549	835	431	537	329	413	571	833	408	670	454	487	513	680	1087	1545	760	1387	530	474	623	479	1021	852	775	918	1150	1202	1308	1594	1170
ENSG00000088205	1979	3034	1149	1391	2106	2400	911	1579	1189	1438	1092	1244	4351	4369	2841	2755	3207	3393	1915	1958	2104	1995	1312	1275	2115	2599	1013	1578	2578	3773	1969	2335	2667	3417	1558	1492	2894	3218	1843	2149	7596	7795	4864	4644	2522	2240	1748	1709	2466
ENSG00000088247	8322	11545	8898	7833	11350	8909	5768	6071	11228	8110	8209	7368	10639	8100	5566	5064	13319	11153	7499	5840	7005	5947	6874	5327	8318	7992	3919	3701	11790	11144	8793	7729	6324	5555	4260	2828	10154	10726	6301	7936	5593	6597	4879	4117	7393	6772	5315	5033	4750
ENSG00000088256	3250	3728	3021	2764	3276	3589	3549	3265	3393	1967	3271	2144	3289	2608	2605	2493	3397	2672	2332	1739	2072	1951	1851	1664	1945	1945	2303	1683	2520	2416	2331	1935	1450	1443	1836	1379	2175	2549	2015	2370	2048	2506	2084	1840	2469	2238	2239	1900	2148
ENSG00000088280	612	274	385	481	413	516	797	647	952	1342	486	1199	109	139	194	202	271	343	298	329	1233	1140	862	988	668	657	1399	1143	655	493	585	706	613	356	1008	783	399	183	926	218	283	300	251	320	686	798	1160	1001	247
ENSG00000088298	387	619	1345	1062	697	343	773	532	287	392	375	454	817	734	1948	1730	369	384	724	438	956	819	1505	1329	391	399	846	771	501	376	988	691	600	350	713	624	501	591	1283	913	554	573	1223	1194	516	552	1047	667	411
ENSG00000088305	331	460	304	400	645	280	148	207	534	533	225	328	606	581	215	195	434	572	195	385	748	702	259	491	337	357	99	159	352	297	217	215	1212	930	324	426	307	194	171	157	912	868	739	601	394	428	456	560	251
ENSG00000088320	0	0	0	0	0	0	0	0	0	0	3	0	0	0	0	0	0	0	0	0	0	0	0	0	0	0	0	0	0	0	0	0	0	0	0	0	0	0	1	0	0	0	0	2	0	0	0	0	14
ENSG00000088325	4871	11346	2286	3380	9841	5068	952	3597	10160	6243	6929	5181	8586	6583	2035	1949	7366	7052	1935	3566	5871	6347	1252	2989	10361	8698	745	2328	7460	6758	2580	3588	6036	5533	1218	942	9025	7939	1348	4072	8180	9448	4452	3264	7669	6845	5806	5174	3960
ENSG00000088340	62	2760	2613	4374	3933	48	37	56	24	43	104	45	1515	3720	3866	4351	40	47	208	516	141	185	144	442	4084	6691	5315	8075	156	68	199	270	402	938	1257	2618	274	105	1290	279	1246	971	1019	1173	556	787	980	1949	983
ENSG00000088356	454	597	445	433	527	446	896	444	578	510	650	522	837	736	610	612	549	517	359	355	698	654	647	548	748	737	774	665	501	477	446	482	457	445	497	372	756	956	730	1190	686	692	691	695	670	602	619	522	797
ENSG00000088367	1752	1117	4408	3237	2244	1557	1868	1499	1926	1162	1995	1815	2467	2042	3056	3741	1346	1965	3020	2126	1636	1671	698	1937	2010	1976	4678	3182	2370	1623	1371	2149	5134	2116	4914	4047	1648	1318	3070	1887	1225	1214	2296	2215	1169	1393	1673	1906	681
ENSG00000088386	252	0	0	0	0	198	192	199	1204	1030	965	1250	2	0	0	1	183	131	108	273	59	60	53	73	1	0	3	2	24	10	5	6	0	2	0	0	1	1	0	0	44	16	164	112	56	58	108	90	30
ENSG00000088387	909	1877	1998	1774	1965	746	1198	818	5432	4474	5883	5889	2268	1626	2045	1690	4502	4084	4997	4038	1463	1600	1599	2165	2447	1658	2731	1760	1138	1009	1105	918	1276	1590	1494	1523	1309	1314	2066	1288	1250	1037	1351	1163	2268	2326	2185	2590	2017
ENSG00000088448	1764	1682	1100	1559	1587	2101	1286	1235	2345	4376	2573	6170	1345	2740	1823	2234	2245	2766	1539	3093	1123	1386	654	1162	1279	1976	611	1157	620	798	721	893	1520	3309	1363	2357	1726	1186	1248	642	1487	1129	658	903	2324	3023	3996	5797	2584
ENSG00000088451	145	183	78	123	126	188	102	156	151	340	145	351	206	318	229	248	420	525	548	617	261	293	254	271	166	257	74	169	138	198	122	200	187	182	150	154	157	182	123	158	222	164	151	141	360	344	292	376	140
ENSG00000088538	412	322	986	798	409	296	1035	497	332	1060	337	974	53	87	44	56	10	17	27	57	204	172	298	260	27	46	72	126	181	150	547	385	28	73	86	108	28	19	31	13	51	54	50	99	255	373	562	830	628
ENSG00000088543	53	28	81	75	39	70	97	74	46	63	35	53	61	78	89	103	17	19	44	55	224	205	104	172	33	38	49	69	52	39	94	82	48	14	59	52	99	75	149	70	48	85	94	107	84	86	166	141	227
ENSG00000088682	1055	894	782	730	958	1029	1011	935	1050	1048	1054	1064	1590	1563	1404	1387	1330	1263	1335	1278	894	936	661	645	708	816	658	785	2250	1705	1940	2046	891	750	875	888	1106	1172	1250	1269	874	917	856	804	616	643	671	536	1548
ENSG00000088726	33	457	708	703	455	34	336	147	387	143	1737	299	525	699	1698	1779	90	63	219	258	12	11	8	19	480	421	1966	1871	28	25	313	82	230	359	605	882	201	277	437	1048	751	716	1315	1148	1546	1622	1356	1703	83
ENSG00000088727	146	155	150	144	138	155	189	122	182	141	239	159	352	377	416	339	170	152	172	212	120	125	108	86	220	252	304	234	283	335	299	287	90	171	117	159	166	147	210	170	136	173	112	129	132	133	154	139	184
ENSG00000088756	55	1	2	0	0	35	110	48	0	2	0	1	0	0	0	0	0	2	0	4	93	101	113	125	13	10	16	14	24	33	71	60	0	0	0	0	19	13	9	5	83	71	116	159	40	58	66	86	181
ENSG00000088766	1026	1087	499	573	724	1070	615	845	230	330	274	349	607	840	501	513	412	502	401	529	458	420	383	338	384	546	216	404	383	610	349	453	466	621	348	488	798	1103	662	880	1457	1332	1126	1021	518	444	446	411	733
ENSG00000088808	1161	626	809	693	659	1004	1883	1263	1354	1680	1186	1344	685	775	723	788	931	884	947	996	1392	1333	1343	1441	643	704	850	664	503	429	463	542	1010	1093	1414	1657	1067	891	1458	1108	1292	1155	1344	1335	1020	1255	1098	1390	697
ENSG00000088812	4293	2252	6272	4212	2909	3560	11518	7463	2414	2501	2666	3046	2007	1679	2541	2256	2115	2478	4248	2632	3452	3510	3724	4807	2165	1632	4322	3056	2547	2203	4293	2808	1567	1119	2829	2249	5180	4857	8910	5536	1882	1877	2978	3571	2044	1953	1917	1995	3366
ENSG00000088826	614	982	363	407	826	619	1681	618	667	524	573	574	283	174	243	212	130	173	142	182	1125	855	6256	1610	798	445	364	210	227	280	440	260	299	218	205	173	477	1046	542	650	733	858	662	567	202	202	210	181	3519
ENSG00000088827	2	0	2	4	2	2	5	5	1	3	2	2	2	3	2	8	3	7	32	12	2	7	7	3	3	0	0	0	1	0	10	5	0	0	0	0	15	5	62	5	0	6	3	5	2	3	12	14	1
ENSG00000088832	3703	4524	4021	4572	4301	3726	3103	4017	1840	1832	2529	2481	2834	2447	2618	2590	2118	2021	2529	2049	3887	3118	4017	3713	2852	2188	2873	2930	3442	3449	3540	3642	3251	2152	2809	2405	5970	6476	5292	8490	5367	4950	7619	5777	3219	2942	2956	2507	3593
ENSG00000088833	2452	2540	1590	1806	2378	2790	2524	2543	1409	770	1151	853	1591	1440	1124	1203	1152	1123	728	871	1154	1187	613	807	1440	1439	1152	1009	1658	1727	1291	1345	1128	1337	820	877	3331	3506	2846	3122	2118	2305	1696	1685	1510	1357	1082	1150	2589
ENSG00000088836	775	233	419	416	562	779	400	500	795	921	777	1319	622	1140	398	475	391	398	325	387	993	1062	427	651	79	92	113	102	1206	1353	859	1116	245	357	293	227	2795	2083	3429	2106	271	274	319	249	255	237	311	344	779
ENSG00000088854	495	151	705	755	334	368	1329	757	849	1228	790	1424	326	367	780	723	317	427	843	1143	697	733	753	1113	76	33	220	160	660	665	1701	1233	271	164	477	792	1391	971	1930	1551	789	591	897	1034	294	314	439	455	321
ENSG00000088876	622	307	344	252	312	637	803	552	191	232	235	176	621	677	616	644	205	243	266	333	242	351	338	349	252	280	224	237	420	416	500	353	153	223	142	165	558	485	573	415	478	489	373	461	233	271	243	247	453
ENSG00000088881	102	3	53	12	9	80	184	141	71	211	27	108	10	3	26	25	6	8	19	21	943	686	1735	1931	33	29	44	55	57	48	142	131	8	4	95	37	253	132	571	124	37	31	61	125	135	190	339	395	74
ENSG00000088882	1	1	3	2	2	2	4	5	0	1	1	2	5	2	2	0	2	0	0	0	534	510	476	955	0	0	0	0	2	0	1	0	0	0	5	9	2	2	2	2	4	4	12	25	3	7	6	16	0
ENSG00000088888	8609	6671	11791	10666	8113	8344	9691	9222	2853	2753	3317	2859	3935	3941	5343	5068	4249	3590	4669	3452	5144	5104	5413	4616	2572	2263	4322	3002	7031	6193	8161	7164	3808	3148	5153	4801	8887	7426	12697	9401	6641	6555	8533	8303	2876	3078	3178	3275	6137
ENSG00000088899	313	125	571	386	163	315	1375	410	277	287	491	381	385	346	1403	1234	173	183	397	311	392	373	577	367	119	46	479	242	235	175	893	412	98	82	304	278	903	642	2991	2427	245	300	833	1140	398	312	874	614	2184
ENSG00000088930	2371	3279	2852	2969	3140	2582	1892	2422	1720	1868	1457	1850	3267	2769	2335	2388	2205	2487	1911	1952	3139	3161	2247	2398	3747	3492	3294	3696	2542	2619	1938	2442	2588	2412	2013	1693	4683	4360	3458	4408	4198	4498	3489	3625	2301	2079	1992	1804	3554
ENSG00000088970	174	248	476	401	305	190	561	353	128	186	206	107	190	237	396	369	161	191	176	283	402	432	307	435	306	293	426	397	148	129	271	212	173	157	189	281	478	396	582	533	438	331	381	443	131	198	368	524	335
ENSG00000088986	2749	2554	1240	1834	2050	3226	2108	3453	1959	2464	2292	2779	2042	2989	1855	1920	3090	3647	2273	1911	2990	2764	2164	1968	2137	3320	2123	3513	2251	2891	1579	1947	2973	2395	2228	1693	2386	2886	1695	3057	3058	3011	3284	2467	3772	3000	2945	2364	2851
ENSG00000088992	14	0	3	0	1	16	42	40	4	3	3	4	2	0	0	0	4	3	4	6	91	75	47	90	2	0	1	0	21	13	22	24	0	2	0	0	1	1	1	1	2	2	11	15	3	3	3	2	1056
ENSG00000089006	4185	3502	1765	2235	3087	4273	1500	2559	1320	1440	1165	1350	2729	3685	1556	1842	2915	2899	1799	2836	4167	5291	2364	2931	3013	4094	835	1421	2752	3699	1888	2496	2080	3652	1309	1489	6082	5325	2612	3279	5641	4989	3140	2824	1827	2224	1441	1959	2275
ENSG00000089009	7680	8005	8017	7550	8173	7763	6835	7444	9619	7981	8753	7373	10804	10256	9728	9965	12167	10698	9262	8982	8925	10174	9032	8916	6842	6842	5521	5965	10427	9230	9212	7893	8525	8346	7007	6282	9339	9868	8384	7420	9153	10550	7992	7728	5692	5619	6180	4418	5707
ENSG00000089012	2	2	4	1	3	1	1	3	4	1	0	1	0	0	2	2	2	0	0	0	0	4	0	0	3	2	1	0	2	0	0	1	0	0	0	0	1	4	10	5	0	0	7	3	0	2	0	0	4
ENSG00000089022	1307	1142	697	808	1032	1311	1002	910	762	917	666	776	979	1179	923	969	1066	1128	829	1293	952	1272	1007	1082	471	593	290	369	701	875	923	892	935	1969	811	1305	1164	1096	1040	774	1057	942	637	643	847	1009	898	1102	807
ENSG00000089041	134	0	2	0	0	135	991	313	7	3	4	3	1	1	2	5	0	0	3	0	0	0	0	2	1	0	13	2	3	2	7	10	4	0	6	0	2	2	8	1	4	7	9	19	0	2	8	14	6
ENSG00000089048	712	948	571	509	729	821	662	507	476	400	379	360	635	576	483	588	711	716	563	706	585	755	376	484	698	687	432	423	687	766	580	472	456	733	356	508	1548	1693	1488	1580	970	964	699	685	567	653	459	568	879
ENSG00000089050	569	592	428	609	561	630	540	795	194	318	206	375	833	714	896	862	375	532	425	462	387	408	180	246	314	339	278	410	381	400	253	497	336	283	328	222	851	936	721	939	559	652	506	629	317	338	395	298	686
ENSG00000089053	3252	2447	2045	2357	2477	3333	1962	2785	1350	2026	1224	1860	2909	3636	2645	2617	2222	2466	2352	3019	3025	3350	2465	3094	2257	2652	1388	2009	2340	2819	2095	2426	2133	3588	2345	2476	3035	3023	2602	2779	2178	2238	1811	1843	2709	3136	2798	3061	1703
ENSG00000089057	2192	1571	1529	1258	1491	2078	2723	1988	773	830	933	820	1529	1641	2004	1623	1334	1252	1432	1211	1269	1166	1644	1498	1269	1329	1272	1028	1243	1293	1738	1301	724	961	883	823	2990	2685	3860	2430	2123	1960	2240	2171	1167	1210	1345	1312	1695
ENSG00000089060	329	272	466	377	384	333	358	353	547	531	814	551	733	913	1050	1173	228	283	363	389	957	965	1013	980	295	239	360	258	577	408	690	871	886	845	1238	1172	471	463	810	747	621	654	722	654	678	685	689	739	514
ENSG00000089063	1490	1662	1208	1988	1482	1679	1163	1703	350	689	439	939	1363	1753	2355	2334	642	883	1472	1007	1737	1345	1516	1284	735	777	871	1399	663	761	808	1238	1347	771	1152	931	2052	2472	2110	2546	3388	3047	3425	3398	1281	1227	1529	1217	1904
ENSG00000089091	37	62	138	103	88	55	74	81	71	65	98	97	31	69	91	99	28	29	36	85	43	52	29	45	40	61	81	105	53	54	104	76	58	78	83	94	171	205	183	128	90	96	89	107	109	147	167	260	106
ENSG00000089094	1507	909	760	722	878	1459	892	991	990	992	740	920	1035	915	652	709	1299	1050	896	854	2153	2027	1849	1637	1007	909	824	857	1346	1224	1026	1014	885	993	583	553	1029	972	979	689	902	1017	709	837	1108	1168	1149	1302	985
ENSG00000089101	7	1	1	4	1	5	22	7	13	4	3	7	2	2	3	3	2	3	2	0	3	2	2	2	4	2	4	3	5	4	4	7	0	2	0	3	6	5	5	4	2	2	4	0	7	2	5	20	9
ENSG00000089116	0	0	1	0	0	1	2	1	4	2	5	4	3	1	0	0	0	0	3	0	212	195	295	286	0	0	0	0	7	4	74	45	5	6	14	26	81	121	198	175	174	166	180	187	244	233	215	185	115
ENSG00000089123	230	387	368	413	425	224	208	250	163	191	169	186	408	459	560	546	268	263	297	488	419	549	332	377	351	384	311	515	215	281	367	349	279	402	255	426	601	696	656	699	531	461	411	520	215	274	263	314	578
ENSG00000089127	23	148	777	1622	325	26	57	94	3	18	43	92	3	4	137	159	28	27	819	1340	80	41	15	49	74	84	300	415	37	21	1160	2197	227	78	163	176	63	91	380	795	90	95	282	906	10	7	44	22	409
ENSG00000089154	8314	9586	7903	7158	8716	7145	5254	6142	7190	4318	7117	5164	10559	9250	8052	7230	6556	4832	4555	4083	8494	8589	6642	6618	9524	8163	7380	5982	8691	7486	6322	5867	8794	9929	6724	6321	7997	7046	6978	6673	7609	7560	7423	5762	10324	11221	8060	8108	5597
ENSG00000089157	16948	18142	21784	21254	19265	16901	16333	16398	17487	16434	16134	13866	19962	18103	16849	16143	21913	17897	18219	13169	18317	17437	19638	19328	15051	15001	7695	9031	20744	17268	19204	16656	23792	17904	17230	14874	20997	20162	20734	15405	19966	22450	18036	17860	20454	19299	22274	17395	14968
ENSG00000089159	4614	10002	10611	11131	10272	4116	8453	6090	5153	2424	7233	3448	8873	7275	6808	6904	4509	3421	4630	4571	5332	5486	6127	6551	10000	8344	9178	7563	3808	3629	3279	2898	3997	6646	4024	5130	9539	11791	7406	11986	11016	11458	10476	8117	10073	10545	6410	8302	2414
ENSG00000089163	10	12	15	25	18	4	18	15	6	16	17	13	11	14	36	41	5	5	22	25	12	17	19	19	14	10	30	22	21	10	26	26	5	2	22	6	19	13	31	23	32	12	36	36	38	29	64	52	20
ENSG00000089169	2	0	0	0	0	5	9	13	2	1	0	2	2	0	0	1	0	0	0	4	0	0	0	0	0	0	1	0	0	0	0	2	0	0	2	3	0	0	1	1	0	0	0	0	0	0	0	2	3
ENSG00000089177	585	680	1361	1092	900	546	1415	818	608	801	583	655	503	487	600	596	424	500	492	611	713	949	770	763	583	518	705	557	524	368	708	631	564	350	644	831	1898	1587	2772	2181	642	620	670	775	336	355	464	491	1130
ENSG00000089195	909	1071	541	585	724	1077	702	717	514	574	613	580	1418	1349	997	1122	708	696	429	406	431	390	285	228	460	717	313	435	606	819	578	528	438	700	317	372	1421	1834	1115	2397	1552	1535	1235	1039	667	683	397	509	740
ENSG00000089199	33	2	1	1	2	33	34	54	1356	2913	856	2861	2	0	1	2	20	19	4	8	2	7	0	3	7	8	8	11	24	16	37	21	0	2	0	0	21	29	16	34	11	16	10	10	0	3	0	4	46
ENSG00000089220	3473	2122	2068	2414	2288	3930	1725	3386	1492	1470	1746	2028	2634	2146	1750	1785	2569	3212	2582	2260	3129	2974	1951	2401	58	40	30	16	3803	3886	2265	3379	2697	1954	2286	2516	2905	3204	2726	3585	1508	1904	2397	2362	2017	1812	1894	1507	2312
ENSG00000089225	0	0	0	0	0	0	0	0	0	0	0	0	2	1	0	0	0	0	0	0	70	58	40	80	0	0	0	0	0	0	0	0	0	0	0	0	0	0	0	0	0	0	0	0	0	0	0	0	0
ENSG00000089234	785	774	801	771	674	780	1271	734	538	705	745	698	671	693	740	713	721	712	853	684	887	946	1048	668	248	256	342	329	680	694	886	853	697	757	731	613	669	775	824	1078	874	843	931	952	572	593	687	673	563
ENSG00000089248	1810	1452	2182	1968	1605	2006	1897	1583	1988	2255	1514	2140	2012	1860	1476	1391	1501	1472	1803	1237	1596	1343	1590	1495	1255	1235	1084	1094	1774	1545	1883	1909	2107	1474	1877	1515	1167	1301	1144	1154	1390	1376	1456	1588	1204	1044	1536	1193	1520
ENSG00000089250	15780	6	3	1	1	12070	23799	18956	3864	3081	3506	2639	10	3	3	1	906	1164	982	876	1046	1286	1362	1282	0	0	220	0	2160	1205	748	851	2	0	2	0	1258	1299	1060	1536	13	13	18	11	2	2	0	0	3
ENSG00000089280	7253	10267	3731	5594	9248	8375	3107	5239	9080	8230	6446	6552	7268	10230	3754	4905	10008	9208	3055	5512	6614	7313	4132	5797	8967	14086	3212	6306	11436	12602	5480	7598	5946	13833	3611	5800	11476	11777	7120	7426	9167	8810	3715	3948	5176	5422	4125	5861	6184
ENSG00000089289	687	564	1072	1032	632	636	802	886	431	814	501	604	901	704	976	1169	1034	1034	1323	936	617	608	704	783	369	322	555	563	1272	1032	1219	1658	818	447	832	514	301	382	663	524	1009	990	1099	1417	702	635	1134	773	597
ENSG00000089327	246	1563	2197	1990	1740	236	309	349	1508	483	1969	711	3053	2722	4322	4585	487	373	1043	1095	480	570	668	634	1559	1204	1253	1002	431	259	676	500	830	838	480	528	1234	1715	1434	2278	4047	3820	5049	2934	1629	2026	1648	1437	989
ENSG00000089335	235	360	278	394	330	251	180	173	178	624	151	376	213	352	354	351	414	618	472	804	405	423	189	312	449	815	308	677	217	264	273	279	727	918	841	1007	466	332	424	263	999	980	793	1040	521	503	696	776	216
ENSG00000089351	938	268	792	627	399	768	1343	962	1176	1398	1161	1413	496	501	599	773	811	744	1314	1280	757	781	1081	915	1456	1793	2462	2081	986	832	1479	1172	459	326	876	457	827	487	1015	471	986	1033	1143	1317	524	635	880	737	2447
ENSG00000089356	823	294	1756	1472	771	555	2292	1479	1250	2686	2409	2558	822	819	2123	2767	958	910	2980	1902	241	264	497	747	856	1035	1909	3227	3497	2533	2291	4341	4770	2202	7249	6440	598	1481	4690	3044	2710	2051	3159	3450	462	707	1777	1650	512
ENSG00000089472	42	0	2	0	0	23	37	24	0	1	0	2	0	0	11	8	0	0	2	0	0	0	5	2	0	2	0	2	0	0	0	2	0	2	15	6	0	0	0	0	0	0	0	0	0	0	0	0	16
ENSG00000089486	43	226	242	255	232	34	56	50	1205	917	850	893	213	234	248	354	324	303	481	460	1187	981	954	1049	41	44	37	53	288	280	427	360	94	128	301	227	457	532	471	556	427	375	528	495	514	648	723	544	262
ENSG00000089505	217	137	100	103	132	143	56	126	97	79	72	64	101	104	147	124	24	40	36	92	45	41	49	61	149	104	117	172	41	31	79	79	89	175	74	117	136	123	69	67	30	36	27	20	4	14	12	12	160
ENSG00000089558	87	1	9	2	4	55	66	78	26	15	15	10	1	1	1	0	24	60	38	38	18	11	12	20	9	14	19	68	7	8	3	12	97	28	354	344	39	17	115	12	4	4	4	63	2	4	2	14	0
ENSG00000089597	11047	8417	11270	9090	10343	10459	11151	10268	13014	8895	10563	8976	12027	10139	11724	10867	9230	8370	10682	6823	14769	12724	16343	17865	9512	8212	10698	8767	14663	12484	13218	12014	14168	9315	9235	8539	14534	12670	12967	8746	8596	10080	8685	10082	3638	3503	3766	3126	16010
ENSG00000089639	300	381	1070	954	573	253	610	382	499	592	579	704	570	570	1072	1084	369	372	532	544	368	316	377	443	436	426	1355	1040	427	354	520	453	321	225	668	477	512	568	1124	2001	189	199	301	280	387	395	692	550	686
ENSG00000089682	695	434	510	471	440	723	778	564	392	566	426	443	500	545	619	620	667	868	649	1099	473	643	369	476	399	467	513	415	347	339	413	331	391	592	344	593	441	456	474	517	645	555	637	635	517	575	510	773	355
ENSG00000089685	1669	4547	301	931	3006	2291	136	1507	886	1800	613	1596	1884	2740	527	550	4374	6174	1738	2402	2465	2136	539	1035	1654	2301	33	485	1676	3207	485	1620	2010	1681	320	188	2204	2859	118	1004	3849	4756	1774	1277	2338	2121	1641	1229	1362
ENSG00000089692	47	4	4	6	10	40	15	32	62	109	33	85	20	67	19	48	6	0	3	8	94	113	19	63	12	16	4	16	35	28	61	42	9	18	3	3	13	7	5	3	4	12	3	7	24	48	46	98	22
ENSG00000089693	4633	3746	4074	3745	3997	4324	5385	4989	5290	4162	5921	4910	5914	4269	5469	5469	4256	4010	4020	3237	4788	3935	4120	4028	4073	3302	4143	3867	5484	4573	5641	4689	3466	2481	2893	2760	3931	4025	3295	4220	2663	3063	3401	3157	3711	3687	3697	3140	2831
ENSG00000089723	54	107	130	121	96	61	82	73	168	200	271	225	87	134	152	162	68	81	202	154	411	502	468	573	152	171	320	224	86	62	124	113	149	147	241	233	95	74	199	110	347	255	631	370	101	117	117	149	386
ENSG00000089737	3096	2414	2108	2042	1912	3349	3110	2786	5151	3443	5941	4181	3693	3005	2399	2472	3273	2919	2546	2705	4933	5174	3788	4111	2953	2605	3457	2926	3281	3211	2580	2574	2351	2733	2669	2127	3919	3481	4264	4396	3910	4131	4633	4223	2133	2179	1677	1689	2012
ENSG00000089775	1932	987	960	1220	972	1892	1737	2056	1470	1625	1264	1480	1278	1254	1159	1263	1822	2108	1694	2408	1633	1742	1112	1395	976	979	421	623	1051	1170	851	1015	1913	2535	2535	2839	1746	1437	1351	1112	1773	1664	1319	1781	1193	1204	1068	1112	781
ENSG00000089818	348	885	481	601	661	411	281	251	351	572	452	567	807	1102	1014	1047	785	864	841	884	736	689	871	640	694	867	395	626	552	848	768	748	322	381	461	500	497	568	417	729	811	794	897	856	711	681	590	727	531
ENSG00000089820	1068	758	947	737	794	1054	1318	1057	1238	869	1132	859	1716	1707	1869	2087	627	521	430	404	795	787	1070	706	549	615	439	445	854	760	990	605	552	731	485	534	778	1034	714	984	746	918	860	765	959	1081	1245	1120	588
ENSG00000089847	10	6	51	34	13	13	67	11	20	43	32	35	23	38	108	137	6	3	74	42	24	19	53	67	9	8	17	27	20	11	86	38	9	9	37	18	16	22	120	34	41	30	55	49	20	25	40	38	27
ENSG00000089876	881	1755	1236	1413	1493	950	1013	1063	880	1124	1104	1161	1398	1201	1360	1300	1474	1693	1620	1713	1398	1219	1135	1128	850	790	822	953	517	532	601	607	1469	1116	1165	1109	807	772	822	1067	1051	1129	1165	1131	975	879	975	937	1757
ENSG00000089902	3284	1488	1020	1068	1281	3084	2966	2612	2073	2369	2606	2334	1303	1237	1101	1050	1936	1702	1770	1792	2093	1900	4286	2490	1871	1482	1978	1436	1165	1202	1348	1108	2708	2383	2239	1855	2591	2019	2886	2586	3827	3146	3894	3664	1733	1578	1388	1699	1340
ENSG00000089916	1791	2098	2096	2423	1966	1779	2252	1997	1025	2268	1545	2119	1484	1983	3202	3284	1836	2093	2747	3695	1899	2435	2434	2382	2229	2332	2699	3091	800	954	1477	1320	2207	3355	2915	4955	2412	2074	3034	2511	3736	2728	3168	3592	2423	2581	2452	3503	1414
ENSG00000090006	1908	72	280	232	102	1315	2920	2277	4049	8431	3229	6856	1031	1618	3765	4063	548	578	1680	1917	1507	1198	6065	4280	1051	888	1085	1032	794	514	1218	1194	294	218	522	327	1735	1052	3798	842	461	515	522	774	347	439	776	751	1142
ENSG00000090013	1139	545	897	877	828	971	2576	1407	2302	1646	2030	1842	772	570	960	1184	913	891	1461	921	405	364	542	456	893	636	635	633	847	431	1194	805	1144	466	943	863	635	514	813	652	1626	1686	2177	2223	786	668	1218	874	879
ENSG00000090020	1467	1812	4706	3185	2151	1421	3357	1290	3547	2214	5228	2857	907	877	1344	1303	1154	903	1253	1030	1405	1392	2080	1346	2264	2272	4012	2659	1025	726	2142	1213	1559	1757	2399	1801	1683	1973	1776	2602	1473	1572	2034	1510	1247	1659	1631	1622	1512
ENSG00000090054	789	2599	1757	2443	2077	1103	781	1192	983	1871	1057	1797	1020	1530	1383	1344	1691	2197	2340	1891	1096	1080	1180	1010	991	1391	793	1390	1142	1788	1154	1805	1739	1392	1442	1291	1494	1984	1332	2183	1858	1900	1748	1985	1884	1595	1972	1864	1258
ENSG00000090060	4135	4566	2404	3168	3616	4530	2830	3589	4277	4853	4452	4783	4658	4116	3665	3283	8724	10167	4842	6485	9731	8774	6369	6411	4901	5130	3437	4235	4182	5185	3254	3660	7978	7565	5814	5663	5845	5581	3811	5622	11518	11127	10110	8976	6006	4806	4298	4263	3402
ENSG00000090061	1935	1532	1362	1241	1449	2050	1789	1646	3210	2153	3102	2140	1895	1789	1443	1429	2481	2016	1687	1767	2564	2618	2429	2152	1724	1491	1602	1254	1877	1736	1737	1325	1799	2036	1514	1506	2836	2834	1993	2427	3033	2995	2937	2577	1684	1549	1160	1419	925
ENSG00000090097	431	339	827	737	427	386	778	467	588	419	808	561	478	401	703	694	278	253	375	357	684	542	895	846	664	670	1483	1099	264	181	361	301	60	33	147	156	389	257	618	703	206	241	415	399	723	716	819	651	1083
ENSG00000090104	2	0	7	3	1	0	5	4	0	2	0	3	0	0	0	2	3	10	8	58	3	19	0	2	16	11	15	14	2	1	8	18	17	40	17	134	4	3	3	1	0	0	0	0	0	0	0	0	28
ENSG00000090238	90	149	1040	787	395	72	376	201	132	270	151	239	95	120	290	419	46	65	281	198	119	94	207	241	65	36	434	389	111	41	171	191	262	133	469	389	136	138	662	416	57	79	127	172	110	117	368	280	471
ENSG00000090263	376	411	208	253	340	400	423	440	243	357	264	362	467	559	525	538	281	312	406	290	245	242	160	187	384	491	263	519	384	346	262	426	390	266	203	233	369	472	425	566	348	354	288	305	327	458	384	282	413
ENSG00000090266	1308	853	832	838	880	1284	1000	1230	836	719	921	966	1467	1463	1187	1109	727	711	620	714	618	646	587	616	1021	1063	868	1123	1178	1072	806	973	815	744	752	820	958	1005	906	1220	561	690	771	672	1324	1299	1307	1251	622
ENSG00000090273	2130	1781	1020	947	1650	2202	1570	1559	3561	1627	2844	1938	2147	1700	1220	1199	2432	1850	1047	1257	1996	2230	1652	1375	2158	1874	1353	1209	2936	2588	2205	1719	1743	2557	1068	993	3063	3713	1843	3078	1122	1325	996	708	1131	1388	1063	743	1503
ENSG00000090316	1536	2267	1781	1782	2097	1493	1107	1379	1259	1046	1353	1238	1479	1621	997	1070	1451	1208	858	985	1120	1140	545	747	1326	1301	1421	1298	1034	1048	616	761	810	969	837	865	2765	3242	2066	3188	1127	1186	1157	987	1630	1693	1488	1433	1552
ENSG00000090339	168	11	40	34	33	129	243	126	47	66	179	84	1227	981	7628	9225	84	94	1375	611	1712	1957	3288	4647	26	15	266	98	66	68	88	109	245	333	1477	2082	89	125	299	1036	1355	1223	4705	5933	2431	2024	2063	1799	1830
ENSG00000090372	2100	3084	3214	3022	2968	2088	2292	1858	3390	2709	2691	2426	3201	3097	3076	2851	2434	2486	2257	2225	1192	1124	1884	1442	4350	4136	3514	3478	2465	2347	2812	2232	2165	2321	2040	1572	2624	2379	2519	2149	1447	1731	1196	1166	2291	2586	2447	2533	3198
ENSG00000090376	9	5	3	1	3	3	17	16	7	8	5	8	4	5	6	7	7	16	26	36	429	428	303	427	9	7	4	7	29	31	58	82	10	7	6	15	109	78	132	55	27	26	25	55	172	161	202	274	6
ENSG00000090382	2	2	2	2	1	1	2	0	1	0	0	1	0	0	0	2	0	3	3	0	0	0	0	0	1	2	2	2	2	2	2	4	4	0	5	3	0	1	2	2	4	2	3	6	0	0	2	0	6
ENSG00000090432	1570	732	658	620	645	1611	2114	1922	869	615	1217	763	707	766	678	702	801	730	720	458	790	731	904	616	825	904	987	998	797	724	956	839	868	592	724	565	793	1214	911	1391	782	866	789	701	1140	1056	1030	880	726
ENSG00000090447	827	828	346	309	669	909	217	508	845	1029	382	694	960	1008	353	332	1351	1155	921	710	1110	1136	1364	1019	939	1008	118	296	1454	1645	916	1174	913	1207	333	242	632	576	280	147	380	411	159	145	425	491	314	272	522
ENSG00000090470	1230	716	651	433	588	1133	823	867	629	664	543	611	962	711	734	707	646	721	518	503	870	748	705	808	536	558	453	405	808	794	744	758	474	416	398	449	1004	1005	1167	747	740	826	597	612	513	482	482	431	844
ENSG00000090487	1614	1328	1064	1227	1180	1695	1728	1857	1168	1536	1130	1765	1456	1448	1424	1424	1201	1103	1581	1183	1991	1469	2057	1764	1281	1127	1354	1456	1354	1449	1059	1410	1700	1269	1502	1427	1863	1759	2099	1836	1622	1360	1434	1192	1249	1145	1329	864	2709
ENSG00000090512	2	6	11	13	10	2	10	7	9	5	14	9	2	3	4	1	3	0	6	14	0	2	0	0	0	0	1	0	2	0	2	1	2	2	6	3	0	0	4	3	9	2	6	7	0	0	0	4	1
ENSG00000090520	2356	3000	1581	1616	1949	2977	2518	2443	1617	1122	1288	1271	922	1183	1055	1134	2629	2700	2647	2419	1901	2004	1903	1516	1169	2071	1262	1435	1362	1563	1839	1099	707	1273	549	644	981	1726	1289	1267	1972	1994	1701	1698	1281	1502	1666	1618	930
ENSG00000090530	571	1673	2512	2335	1840	616	2338	3463	206	30	586	47	3164	2908	9989	9245	763	720	3030	3878	7171	5735	5696	8406	3359	3107	6188	5891	310	262	403	296	127	219	321	335	5035	5922	1516	3782	1584	2116	2806	3996	2571	2751	2857	2047	440
ENSG00000090534	41	5	4	10	2	34	96	34	2	8	3	6	1	3	7	7	3	3	8	4	32	25	48	57	5	12	6	11	3	4	8	10	3	2	5	6	3	2	10	4	9	2	3	7	7	24	22	34	16
ENSG00000090539	375	4	17	10	9	333	398	198	37	62	15	37	3	3	2	3	10	13	7	14	308	302	473	774	3	3	4	2	20	7	45	56	0	2	37	0	6	4	146	9	6	9	9	37	73	75	205	181	142
ENSG00000090554	21	6	29	26	20	17	42	14	53	76	33	49	24	36	112	159	35	35	89	98	49	47	59	77	74	65	80	89	35	24	56	61	24	33	47	43	52	32	64	9	32	41	24	36	56	75	130	151	16
ENSG00000090565	1833	1071	1416	1025	884	1713	1723	1490	1577	1228	1495	1162	969	1143	1245	1255	899	808	1021	1013	1090	981	742	1006	1002	1111	2126	1531	1187	1212	1821	1539	611	1047	1036	1157	682	761	1299	941	612	633	722	710	579	682	777	826	1109
ENSG00000090581	797	774	1581	1164	964	827	822	780	748	645	936	731	550	825	822	870	717	723	963	944	598	683	607	638	565	666	1019	967	912	960	1064	960	740	1033	1090	979	549	494	1047	787	433	442	722	626	588	824	915	838	793
ENSG00000090612	181	546	782	781	564	243	195	139	162	323	177	246	265	292	288	298	451	492	493	561	569	542	338	378	229	341	242	353	366	400	717	604	370	381	357	332	260	350	292	292	1058	1140	1007	1087	0	0	0	4	293
ENSG00000090615	4596	4240	6174	5122	4023	4849	5737	5350	4007	2445	5596	3485	4813	5378	6766	5495	3025	2841	4041	3082	2786	3071	3942	3138	2977	2975	5005	3217	3808	3739	7120	3945	3392	4483	4690	5862	3681	4410	5014	4455	4393	4356	5042	6140	3865	4115	4582	4746	3134
ENSG00000090621	9339	15701	16221	14067	14148	9810	6317	8017	6373	4341	6582	5229	8806	7616	6673	6452	8283	6089	6915	4610	7080	6596	5675	5134	4597	4784	3175	3171	7014	7092	5256	4740	7198	7672	6831	5048	8718	8403	8130	6078	8739	9053	8320	7147	8109	7894	5804	5311	4079
ENSG00000090661	1173	11	221	161	43	828	1205	873	670	1164	446	854	520	601	698	825	259	259	450	393	367	364	471	508	13	2	53	20	277	153	312	337	408	159	548	539	321	261	916	429	199	232	422	457	102	177	271	255	267
ENSG00000090674	370	502	624	481	512	452	375	326	452	320	577	387	253	314	238	203	421	374	267	251	254	302	201	220	208	255	409	360	247	243	274	214	160	225	206	168	265	314	324	377	132	181	190	170	194	210	194	175	358
ENSG00000090686	1127	950	847	824	900	1149	1105	1032	1472	1719	1320	1603	761	1040	620	715	1235	1640	1158	1515	1770	2132	1258	1764	1223	1298	1299	1234	1250	1395	1331	1414	1794	2505	1657	2329	1487	1245	1533	1313	1418	1136	1251	1291	1669	2041	2104	2378	1010
ENSG00000090776	3579	407	574	340	448	2817	3287	5093	1480	1308	1578	1238	301	242	212	230	1761	1277	2153	1192	1475	1397	4869	2759	359	264	368	369	1185	1022	835	954	1007	876	2551	1492	2015	1908	2402	2081	1682	1508	1454	1227	531	538	694	505	92
ENSG00000090857	4115	1247	2657	2079	1581	4194	4168	3980	1854	1630	2000	1962	2622	2876	3085	2845	3030	2957	4599	3416	1974	1971	2066	2148	590	616	856	679	3843	3654	3635	3452	1001	971	1116	1055	1809	2048	2674	1827	1202	1314	1501	1514	928	984	976	1112	1139
ENSG00000090861	7028	4237	6927	4210	4009	6301	15296	6145	6668	7447	5389	5231	8716	5993	9069	6179	7120	6260	14157	8683	4462	4111	16531	11361	5666	2712	5184	3170	10262	7104	18470	12489	5811	3504	3005	5184	5284	4300	9461	4240	5952	6069	6998	8226	4216	3818	5424	5079	6974
ENSG00000090863	7350	4833	10182	7386	6308	6485	12169	8926	5409	5294	5890	6129	6847	6599	8419	7102	6659	6813	13028	7688	6555	5836	8236	7611	4861	4027	7347	5291	6366	5253	7353	6244	7133	4498	7416	6069	6118	6585	8448	6754	7314	7211	10914	10653	4997	4756	5106	4448	11860
ENSG00000090889	2313	3577	617	958	3027	2362	294	1549	1356	890	880	720	2288	1933	570	582	2759	3094	782	1547	1339	1457	316	677	1438	1361	49	252	2356	2413	988	1337	1415	1566	229	196	1309	1294	134	452	1550	2035	758	517	2609	2497	1846	1674	693
ENSG00000090905	2171	4500	3534	3065	4656	2108	1814	1511	2710	2361	2410	2409	2675	3123	2321	2222	3381	3872	2381	3609	1914	2646	1463	1721	2718	3315	2394	2249	2494	2565	2209	1606	2256	4062	2155	2938	2530	1956	2037	1809	2095	1856	1708	1607	2619	2471	1703	2612	2873
ENSG00000090924	526	802	645	867	874	432	567	574	1558	1775	1327	1665	589	633	1131	1552	535	502	583	833	907	698	649	850	1468	1594	3471	3301	367	337	737	626	237	271	159	199	924	740	973	654	1552	1703	1412	1607	882	1046	1269	1342	2311
ENSG00000090932	103	96	62	64	71	94	56	67	87	83	89	105	5	3	1	2	45	43	69	51	319	301	285	279	2	0	2	0	67	62	59	58	58	42	30	23	301	250	318	208	88	91	75	77	35	27	27	22	14
ENSG00000090971	433	397	730	715	485	365	497	432	552	617	474	648	644	532	1305	1347	278	362	551	462	275	238	159	336	357	362	855	838	517	389	496	528	411	330	529	426	341	236	489	214	134	184	183	215	380	436	1028	634	463
ENSG00000090975	1288	1016	728	698	1113	982	1904	1246	720	451	440	360	1108	1521	865	920	502	393	445	529	775	852	892	782	860	1017	367	291	320	355	338	256	650	947	587	763	650	557	805	433	767	870	564	618	445	626	504	796	883
ENSG00000090989	461	590	812	952	614	541	663	626	671	1134	850	968	777	723	1158	1216	468	586	866	1054	681	720	512	577	933	913	1299	1532	914	850	1097	1222	939	699	886	1021	699	640	843	888	828	772	833	836	759	781	1043	1108	753
[truncated: 32,695 more rows]
[truncated: 39 more columns]

## Sheet: DEG
Cell_Line	gene_ensembl	symbol	baseMean	log2FoldChange	lfcSE	pvalue	padj
KYSE30	ENSG00000000003	TSPAN6	506.663	0.476067	0.550445	0.0891001	0.399367
KYSE30	ENSG00000000419	DPM1	566.637	-0.446208	0.521352	0.102801	0.432194
[truncated: 724,624+ more rows]

## Sheet: GSEA
pathway	pval	padj	log2err	ES	NES	size	CELL_LINE	composite_score	log10padj_capped
[truncated: 1,100 more rows]
